# Supplementary material for: Proteomic and microRNA Transcriptome Analysis revealed the microRNA-SmyD1 network regulation in Skeletal Muscle Fibers performance of Chinese perch
Source: Sci Rep. 2017 Nov 28;7:16498. doi: 10.1038/s41598-017-16718-2 (PMC5705591; doi:10.1038/s41598-017-16718-2)
Supplement: Supplementary file 2 — Dataset 1 [file 41598_2017_16718_MOESM2_ESM.xlsx]

## Sheet: Sheet1
Supplementary Table S1: All differentially expressed proteins in Fast and Slow muscle.
Number	Protein_ID	Mass	Protein Coverage(%)	Unique_Peptide_Number	Unique_Spectra_Number	Mean_Ratio_FM-VS-SM	Quant_Num_FM-VS-SM	Qvalue_FM-VS-SM	NCBInr Identity	NCBInr E-value	NCBInr Accession	NCBInr Description
1	Unigene5383_All	29012.4	81.6	16	61	1.61	59|56|61	0.001|0.001|0.001	91.6	8e-134	gi|348541917|ref|XP_003458433.1|	Titin
2	Unigene6930_All	157575	67	64	421	2.57	420|415|419	0.001|0.001|0.001	88.09	0	gi|348509643|ref|XP_003442357.1|	Myomesin-2-like
3	Unigene11236_All	10248.4	87.9	7	20	1.36	18|18|20	0.042|0.008|0.001	89.01	2e-36	gi|348541917|ref|XP_003458433.1|	Titin
4	Unigene10930_All	12001.1	42.6	3	12	1.82	12|11|12	0.024|0.246|0.002	98.15	4e-57	gi|41387128|ref|NP_957106.1|	Peptidyl-prolyl cis-trans isomerase FKBP1B
5	Unigene33402_All	61215.1	1.7	1	2	8.92	2|2|2	0.004|0.022|0.034	94.49	0	gi|348520991|ref|XP_003448010.1|	Tetratricopeptide repeat protein 26-like
6	CL1062.Contig1_All	23638.7	78.6	11	60	1.77	60|58|59	0.001|0.001|0.001	92.38	6e-103	gi|222087993|gb|ACM41859.1|	PDZ and LIM domain 7
7	CL4548.Contig2_All	54182.6	16.8	7	16	8.12	16|14|16	0.001|0.001|0.001	88.02	0	gi|410899781|ref|XP_003963375.1|	Myosin-binding protein H-like
8	CL3017.Contig1_All	153819	61.2	1	12	1.93	12|12|12	0.006|0.655|0.041	74.57	0	gi|432843412|ref|XP_004065623.1|	M-protein, striated muscle-like
9	Unigene30542_All	32828.3	49.3	7	29	1.61	28|28|28	0.001|0.001|0.001	96.15	2e-155	gi|348523483|ref|XP_003449253.1|	F-actin-capping protein subunit Alpha-2-like
10	Unigene5712_All	33726.6	50.2	10	40	1.31	39|39|40	0.003|0.001|0.137	80.34	4e-134	gi|348534865|ref|XP_003454922.1|	Nebulin-like
11	CL6368.Contig1_All	28875.1	30	5	19	4.24	19|19|19	0.001|0.001|0.001	89.23	4e-138	gi|317420103|emb|CBN82139.1|	Carbonic anhydrase 1
12	Unigene22578_All	14241.7	76.8	8	22	1.53	21|21|22	0.001|0.001|0.002	83.2	1e-55	gi|432931020|ref|XP_004081575.1|	Nebulin-like, partial
13	CL6773.Contig2_All	11620.9	99.9	11	669	8.98	665|651|667	0.001|0.001|0.001	99.08	1e-44	gi|281484922|gb|ADA70322.1|	Parvalbumin4
14	Unigene10944_All	53350	15.6	7	10	2.42	10|9|8	0.001|0.001|0.002	93.36	0	gi|348511470|ref|XP_003443267.1|	Serine hydroxymethyltransferase, cytosolic-like
15	CL4947.Contig1_All	44659.1	41.2	9	48	1.49	47|46|46	0.013|0.001|0.001	90.5	0	gi|124020700|gb|ABM88795.1|	Betaine homocysteine S-methyltansferase
16	CL3820.Contig6_All	166221	53.7	60	219	1.99	211|212|218	0.001|0.001|0.001	89.77	0	gi|348500625|ref|XP_003437873.1|	Myomesin-1
17	Unigene2727_All	5411.7	60.8	2	15	7.64	15|15|15	0.001|0.001|0.001	100	1e-19	gi|281484920|gb|ADA70321.1|	Parvalbumin3
18	Unigene4291_All	15663.1	57	2	12	1.45	12|12|10	0.040|0.020|0.001	91.89	1e-73	gi|348541917|ref|XP_003458433.1|	Titin
19	Unigene34453_All	10768.5	73.5	6	42	1.51	41|39|41	0.001|0.001|0.001	88.78	2e-46	gi|348541917|ref|XP_003458433.1|	Titin
20	CL3640.Contig1_All	125766	77.8	65	459	1.71	444|440|435	0.001|0.001|0.001	88.19	0	gi|317419297|emb|CBN81334.1|	Myosin-binding protein C, fast-type
21	CL4476.Contig2_All	18084.3	99.9	1	118	3.61	117|113|118	0.001|0.001|0.001	100	1e-75	gi|221158265|gb|ACM07329.1|	Troponin C
22	Unigene7405_All	19428.7	7.2	1	15	6.05	13|12|15	0.001|0.001|0.001	96.41	7e-94	gi|432855114|ref|XP_004068079.1|	AP-1 complex subunit mu-1-like
23	Unigene34158_All	44251.7	36.1	11	38	2.18	35|32|38	0.001|0.001|0.757	72.06	2e-115	gi|432903096|ref|XP_004077089.1|	Troponin-2-like
24	Unigene25705_All	38998.3	43.5	10	37	3.46	37|36|37	0.001|0.001|0.001	88.06	3e-159	gi|325152026|gb|ADY69192.1|	AMPD1
25	CL6673.Contig2_All	28948.6	41.2	11	40	1.62	38|36|39	0.001|0.001|0.001	93.85	2e-141	gi|348541917|ref|XP_003458433.1|	Titin
26	CL1045.Contig1_All	26393.6	58.4	9	33	1.51	33|28|33	0.001|0.001|0.001	88.89	4e-118	gi|348541917|ref|XP_003458433.1|	Titin
27	Unigene43003_All	9306.81	41	3	20	1.39	20|19|20	0.001|0.001|0.043	80.72	2e-26	gi|47222008|emb|CAG08263.1|	Unnamed protein product
28	CL4125.Contig1_All	104442	92.4	40	533	1.34	522|495|498	0.001|0.001|0.001	97.88	0	gi|348520157|ref|XP_003447595.1|	Alpha-actinin-3-like isoform 1
29	CL55.Contig14_All	35682.1	99.9	19	61	1.6	61|60|58	0.001|0.001|0.001	89.71	1e-165	gi|348541917|ref|XP_003458433.1|	Titin
30	Unigene18607_All	9785.99	29.9	2	10	3.24	10|10|10	0.001|0.001|0.001	100	1e-45	gi|348539069|ref|XP_003457012.1|	Peptidyl-prolyl cis-trans isomerase FKBP1A-like
31	Unigene25704_All	48763.4	45.7	14	72	3.92	70|71|71	0.001|0.001|0.001	94.96	0	gi|432864352|ref|XP_004070279.1|	AMP deaminase 1-like isoform 1
32	CL6673.Contig1_All	13691.9	71.5	6	27	1.52	26|25|25	0.001|0.001|0.001	89.43	6e-60	gi|348541917|ref|XP_003458433.1|	Titin
33	Unigene18602_All	15371.7	99.9	12	315	1.81	300|290|298	0.001|0.001|0.001	100	1e-57	gi|213492442|gb|ACJ47229.1|	Myosin light chain 1
34	CL1536.Contig4_All	161277	49.8	16	33	2.22	33|32|32	0.001|0.150|0.001	63.72	0	gi|432858904|ref|XP_004068996.1|	Immunoglobulin-like and fibronectin type III domain-containing protein 1-like
35	CL32.Contig3_All	57161.7	72.7	2	12	1.57	9|12|9	0.001|0.004|0.038	74.31	0	gi|348534865|ref|XP_003454922.1|	Nebulin-like
36	CL6767.Contig3_All	88887.3	14.1	7	13	2.21	13|13|13	0.024|0.076|0.007	89.22	0	gi|266635071|gb|ACY78226.1|	Calpain-3
37	CL55.Contig7_All	11493	31.4	1	9	1.65	12|12|11	0.001|0.006|0.001	92.13	8e-43	gi|47211686|emb|CAF92338.1|	Unnamed protein product
38	CL2925.Contig1_All	19937.4	99.9	7	94	1.6	91|85|90	0.001|0.001|0.001	97.84	2e-102	gi|410899356|ref|XP_003963163.1|	Alpha-enolase-like isoform 2
39	CL959.Contig6_All	32720.6	99.9	18	399	3.54	385|371|380	0.001|0.001|0.001	99.65	1e-139	gi|339896195|gb|AEK21799.1|	Tropomyosin
40	Unigene4876_All	21069.4	48.7	6	14	1.3	14|14|14	0.018|0.002|0.199	90.91	5e-98	gi|410923357|ref|XP_003975148.1|	Phosphatidylethanolamine-binding protein 1-like
41	CL5346.Contig1_All	31241.8	46.4	10	54	1.67	53|50|52	0.001|0.001|0.001	98.91	2e-158	gi|197631853|gb|ACH70650.1|	Capping protein (actin filament) muscle Z-line beta
42	Unigene36708_All	462213	18.1	51	95	1.9	92|91|91	0.001|0.001|0.001	95.8	0	gi|410910346|ref|XP_003968651.1|	Uncharacterized protein LOC101073831
43	CL3460.Contig3_All	234625	8.2	12	31	1.56	30|24|29	0.001|0.001|0.001	86.82	0	gi|348506014|ref|XP_003440555.1|	Titin-like
44	CL1436.Contig2_All	42242	99.9	11	740	1.71	1073|1063|1070	0.001|0.001|0.001	100	0	gi|67462109|sp|P68140.1|ACTSA_TAKRU	Alpha-actin-1 A
45	Unigene4677_All	24574.5	95	13	80	1.81	78|78|76	0.001|0.001|0.001	94.04	4e-120	gi|348541917|ref|XP_003458433.1|	Titin
46	CL6955.Contig4_All	339447	23.4	53	113	2.54	109|111|109	0.001|0.001|0.001	91.25	0	gi|432947460|ref|XP_004084022.1|	Ryanodine receptor 3-like
47	CL2925.Contig6_All	17698.8	62.9	6	33	1.36	33|32|32	0.008|0.001|0.009	94.34	5e-78	gi|48762657|ref|NP_997887.1|	Alpha-enolase
48	Unigene17992_All	66699.1	38.4	6	9	2.65	9|7|9	0.001|0.001|0.001	96.34	0	gi|348533816|ref|XP_003454400.1|	Heat shock cognate 71 kda protein-like
49	CL55.Contig1_All	29445.9	36.2	3	42	2.43	41|40|42	0.001|0.001|0.001	88.58	6e-125	gi|348541917|ref|XP_003458433.1|	Titin
50	CL55.Contig4_All	70015.8	56.4	24	105	2.5	99|101|99	0.001|0.001|0.001	57.69	0	gi|348541917|ref|XP_003458433.1|	Titin
51	CL906.Contig3_All	72858.7	60.9	11	36	1.29	34|32|36	0.001|0.001|0.056	99.51	0	gi|212274295|dbj|BAG82848.1|	Stress protein HSC70-1
52	Unigene18652_All	10127.8	21.3	1	17	1.75	17|16|16	0.001|0.001|0.001	95.51	6e-45	gi|432889657|ref|XP_004075297.1|	Creatine kinase M-type-like
53	CL3525.Contig1_All	32878.1	64.7	10	30	1.47	28|27|29	0.001|0.002|0.001	95.45	9e-153	gi|348521488|ref|XP_003448258.1|	F-actin-capping protein subunit Alpha-1-like
54	CL3553.Contig2_All	27705.6	56.3	6	47	2.36	47|44|42	0.001|0.001|0.001	95.83	5e-73	gi|222087983|gb|ACM41854.1|	Fast/white muscle Troponin T embryonic isoform
55	Unigene9442_All	14550.3	43.3	4	21	1.47	21|19|20	0.001|0.001|0.008	92.54	2e-69	gi|348541917|ref|XP_003458433.1|	Titin
56	CL621.Contig6_All	95153.2	77.7	3	11	2.07	374|368|370	0.001|0.001|0.001	94.5	0	gi|317419353|emb|CBN81390.1|	Sarcoplasmic/endoplasmic reticulum calcium atpase 1
57	Unigene33481_All	40962.9	45.4	12	81	1.75	78|78|77	0.001|0.001|0.001	92.43	0	gi|47214570|emb|CAG13292.1|	Unnamed protein product
58	CL1514.Contig1_All	53471.4	72.3	28	180	5.75	179|177|179	0.001|0.001|0.001	93.28	0	gi|317418695|emb|CBN80733.1|	Myosin binding protein H
59	Unigene33208_All	21504.7	99.9	16	1107	3.3	1091|1052|1092	0.001|0.001|0.001	99.41	1e-95	gi|213492444|gb|ACJ47230.1|	Myosin light chain 2
60	Unigene4262_All	47567	80	19	97	1.63	94|94|94	0.001|0.001|0.001	80.31	0	gi|47214570|emb|CAG13292.1|	Unnamed protein product
61	Unigene5908_All	32757.6	99.9	10	43	1.67	40|40|41	0.001|0.001|0.001	90.24	9e-146	gi|348541917|ref|XP_003458433.1|	Titin
62	Unigene20951_All	13211	59.8	7	35	1.74	35|34|31	0.001|0.001|0.001	87.7	3e-57	gi|348541917|ref|XP_003458433.1|	Titin
63	CL361.Contig3_All	19327.2	83.6	10	76	3.44	76|70|75	0.001|0.001|0.001	100	3e-83	gi|221158258|gb|ACM07327.1|	Troponin I
64	Unigene14152_All	24877.5	40.6	7	106	1.89	89|83|84	0.001|0.001|0.001	96.23	7e-90	gi|317418982|emb|CBN81020.1|	Myosin-7B (Myosin heavy chain 7B, cardiac muscle beta isoform)
65	CL2736.Contig3_All	124236	18.3	13	18	1.41	16|18|16	0.003|0.965|0.001	97.6	0	gi|348507499|ref|XP_003441293.1|	Vinculin-like isoform 3
66	CL7290.Contig7_All	222490	99.9	105	3481	5.62	3417|3143|3369	0.001|0.001|0.001	100	0	gi|339896077|gb|AEK21792.1|	Fast skeletal muscle Myosin heavy chain isoform 3
67	CL2984.Contig1_All	53670	74.2	20	82	1.31	77|71|78	0.001|0.001|0.018	74.84	0	gi|348534865|ref|XP_003454922.1|	Nebulin-like
68	CL1686.Contig1_All	43138.8	92.4	22	883	1.65	836|807|841	0.001|0.001|0.001	99.74	0	gi|255502901|gb|ACU11929.1|	Muscle-type creatine kinase
69	Unigene27504_All	11924.1	28.4	2	41	10	40|37|41	0.001|0.001|0.001	91.74	6e-47	gi|348511303|ref|XP_003443184.1|	Parvalbumin-7-like
70	Unigene18291_All	29698.9	46.9	8	38	1.41	36|37|36	0.002|0.001|0.001	84.5	1e-124	gi|348541917|ref|XP_003458433.1|	Titin
71	CL5396.Contig2_All	123807	23.2	16	50	1.32	49|49|48	0.001|0.076|0.001	82.94	0	gi|410918869|ref|XP_003972907.1|	Voltage-dependent calcium channel subunit Alpha-2/delta-1-like
72	CL7265.Contig3_All	22905.2	38.8	4	11	2	11|11|11	0.005|0.001|0.094	84.71	3e-71	gi|348541917|ref|XP_003458433.1|	Titin
73	CL4765.Contig1_All	17106.5	99.9	12	652	5.59	652|646|652	0.001|0.001|0.001	95.3	1e-81	gi|348510129|ref|XP_003442598.1|	Nucleoside diphosphate kinase A-like
74	Unigene4568_All	39607.1	82.9	18	71	1.75	70|69|71	0.001|0.001|0.001	80.58	8e-165	gi|47214570|emb|CAG13292.1|	Unnamed protein product
75	Unigene17525_All	42070.5	54.4	17	74	1.44	73|72|73	0.001|0.001|0.001	91.37	0	gi|348541917|ref|XP_003458433.1|	Titin
76	CL464.Contig1_All	11555.6	99.9	9	298	5.43	290|288|288	0.001|0.001|0.001	100	9e-53	gi|281484918|gb|ADA70320.1|	Parvalbumin2
77	Unigene4623_All	54915.3	85.4	33	120	1.58	110|113|118	0.001|0.001|0.001	87.03	0	gi|348534865|ref|XP_003454922.1|	Nebulin-like
78	Unigene7151_All	44651.4	31.2	8	57	6.44	57|54|57	0.001|0.001|0.001	87.97	1e-152	gi|47228065|emb|CAF97694.1|	Unnamed protein product
79	CL3460.Contig5_All	171332	70.2	73	340	1.53	329|329|327	0.001|0.001|0.001	88.57	0	gi|47214571|emb|CAG13293.1|	Unnamed protein product
80	CL55.Contig11_All	13266.1	62.8	3	17	2.34	16|17|17	0.001|0.001|0.001	94.21	1e-62	gi|348541917|ref|XP_003458433.1|	Titin
81	Unigene1750_All	20380	31.7	6	15	1.35	14|13|14	0.001|0.001|0.023	95	5e-100	gi|229366460|gb|ACQ58210.1|	Lactoylglutathione lyase
82	Unigene20949_All	21880.2	69.2	10	40	1.68	39|38|40	0.001|0.001|0.001	87.69	3e-102	gi|348541917|ref|XP_003458433.1|	Titin
83	Unigene17297_All	23478.3	48.6	9	29	1.6	28|28|27	0.001|0.001|0.001	96.67	3e-117	gi|348541917|ref|XP_003458433.1|	Titin
84	CL2320.Contig2_All	13532.1	79.4	8	24	1.93	24|24|24	0.001|0.001|0.001	78.57	8e-53	gi|110005909|gb|ABG48500.1|	Titina
85	CL1045.Contig2_All	60941.6	56.8	21	66	1.4	65|63|66	0.001|0.001|0.337	85.04	0	gi|348541917|ref|XP_003458433.1|	Titin
86	Unigene6015_All	21039.3	51.6	9	38	1.93	37|38|36	0.001|0.001|0.001	88.51	3e-75	gi|348541917|ref|XP_003458433.1|	Titin
87	Unigene14648_All	15486.9	69.9	3	20	2.55	20|20|19	0.001|0.001|0.001	100	7e-65	gi|340812351|gb|AEK76077.1|	Sarcoplasmic reticulum calcium atpase 1
88	Unigene21526_All	29913.1	6.2	1	4	3.63	4|4|4	0.009|0.066|0.014	90.44	4e-145	gi|348508572|ref|XP_003441828.1|	Phospholysine phosphohistidine inorganic pyrophosphate phosphatase-like
89	CL2417.Contig3_All	38231	42.6	11	23	2.09	23|23|23	0.001|0.001|0.001	94.41	1e-170	gi|348525612|ref|XP_003450316.1|	Tropomodulin-4-like
90	Unigene20952_All	16830.6	72.8	6	24	1.71	23|21|23	0.001|0.001|0.001	93.88	3e-78	gi|348541917|ref|XP_003458433.1|	Titin
91	CL1635.Contig1_All	95710.8	29.9	13	33	1.53	31|31|32	0.001|0.001|0.001	96.47	0	gi|348500928|ref|XP_003438023.1|	Elongation factor 2-like
92	Unigene33240_All	89231.3	40.7	19	95	2.02	93|89|92	0.001|0.001|0.001	92.79	0	gi|432857273|ref|XP_004068614.1|	6-phosphofructokinase, muscle type-like
93	CL2787.Contig1_All	9226.55	56.8	3	12	1.38	12|11|12	0.539|0.004|0.017	91.36	2e-38	gi|47214572|emb|CAG13294.1|	Unnamed protein product
94	Unigene5024_All	214933	21.4	26	58	2.35	58|56|57	0.001|0.001|0.001	90.76	0	gi|432947460|ref|XP_004084022.1|	Ryanodine receptor 3-like
95	CL2320.Contig1_All	23212.8	63.6	9	38	1.69	36|36|34	0.001|0.001|0.001	92.34	7e-112	gi|348541917|ref|XP_003458433.1|	Titin
96	CL453.Contig5_All	55335.3	37.2	12	35	2.21	35|32|35	0.001|0.001|0.001	85.71	0	gi|348505212|ref|XP_003440155.1|	SET and MYND domain-containing protein 1-like isoform 2
97	Unigene20950_All	11736.2	45.8	5	21	1.73	21|20|21	0.001|0.001|0.002	85.05	1e-38	gi|156972304|gb|ABU98971.1|	Titinisoform 2
98	CL5869.Contig1_All	69163.8	66	23	86	1.33	83|84|84	0.001|0.001|0.972	89.3	0	gi|348534865|ref|XP_003454922.1|	Nebulin-like
99	CL7265.Contig1_All	23983.3	52.2	4	21	2.76	18|21|21	0.001|0.001|0.001	91.59	7e-117	gi|348541917|ref|XP_003458433.1|	Titin
100	Unigene3930_All	40829.4	62.2	8	15	0.84	15|13|12	0.981|0.007|0.011	88.41	0	gi|47214568|emb|CAG13290.1|	Unnamed protein product
101	CL1240.Contig4_All	69394.7	27.6	14	23	0.82	23|22|23	0.714|0.008|0.009	91.93	0	gi|348506743|ref|XP_003440917.1|	Kelch repeat and BTB domain-containing protein 10-like
102	Unigene26521_All	111262	21.2	16	20	0.78	20|19|19	0.099|0.001|0.010	92.9	0	gi|348521480|ref|XP_003448254.1|	Ubiquitin-like modifier-activating enzyme 1-like
103	CL1335.Contig2_All	75094.4	46.7	24	73	0.78	70|71|72	0.001|0.001|0.001	92.12	0	gi|348516766|ref|XP_003445908.1|	Annexin A6-like
104	Unigene30327_All	40939.5	33.6	9	24	0.78	22|22|24	0.001|0.361|0.019	90.36	0	gi|348505198|ref|XP_003440148.1|	Gelsolin
105	CL5664.Contig1_All	16698.7	31.1	3	23	0.76	22|23|22	0.395|0.001|0.002	97.97	5e-80	gi|410918783|ref|XP_003972864.1|	Ubiquitin-conjugating enzyme E2 N-like
106	Unigene34459_All	46158.2	19.3	6	11	0.76	9|11|11	0.026|0.625|0.034	99.51	0	gi|229366526|gb|ACQ58243.1|	26S protease regulatory subunit 8
107	CL1206.Contig2_All	174803	14.4	18	23	0.76	21|20|23	0.054|0.010|0.046	86.07	0	gi|30315803|emb|CAD67584.1|	Putative dystrophin
108	CL7141.Contig1_All	58451.9	84	27	309	0.76	298|297|294	0.001|0.001|0.001	92.64	0	gi|348512773|ref|XP_003443917.1|	Pyruvate kinase isozymes M1/M2 isoform 1
109	Unigene18897_All	49988.9	33.1	13	24	0.75	22|22|22	0.001|0.239|0.028	92.29	0	gi|348514215|ref|XP_003444636.1|	Elongation factor 1-gamma-like
110	Unigene14956_All	34042.6	39.4	10	32	0.75	31|31|32	0.001|0.001|0.004	96.99	2e-144	gi|348508120|ref|XP_003441603.1|	60S acidic ribosomal protein P0
111	CL309.Contig1_All	35312.9	37.7	9	15	0.74	15|13|15	0.694|0.005|0.014	88.55	3e-162	gi|348531426|ref|XP_003453210.1|	Quinone oxidoreductase-like
112	Unigene1667_All	26857.2	33.2	5	11	0.73	10|11|11	0.030|0.177|0.001	92.86	1e-126	gi|317420121|emb|CBN82157.1|	Annexin A13
113	CL1635.Contig2_All	95973.1	28.1	13	22	0.73	20|21|22	0.007|0.008|0.001	93.12	0	gi|348527824|ref|XP_003451419.1|	Elongation factor 2-like
114	Unigene18890_All	30365.1	28.3	7	10	0.73	10|10|10	0.039|0.428|0.011	98.75	7e-137	gi|348530756|ref|XP_003452876.1|	40S ribosomal protein S2-like
115	Unigene30481_All	35553.6	63.7	14	26	0.72	23|24|25	0.001|0.018|0.001	97.79	0	gi|432878665|ref|XP_004073369.1|	Guanine nucleotide-binding protein subunit beta-2-like 1-like
116	Unigene34387_All	7486.79	51.6	3	11	0.72	10|10|10	0.039|0.085|0.009	93.75	3e-28	gi|348503560|ref|XP_003439332.1|	Annexin A13-like
117	Unigene17619_All	28026.8	92	7	78	0.72	78|74|75	0.001|0.001|0.009	100	1e-139	gi|57977261|dbj|BAD88412.1|	Beta cytoplasmic actin
118	Unigene30519_All	10670.2	38.7	3	9	0.71	9|7|9	0.049|0.022|0.291	93.33	2e-43	gi|432899772|ref|XP_004076631.1|	Barrier-to-autointegration factor-like isoform 1
119	CL4220.Contig6_All	24408.4	34.1	6	9	0.71	9|9|9	0.010|0.209|0.048	96.77	4e-120	gi|410921188|ref|XP_003974065.1|	Ras-related protein Rab-11B-like
120	Unigene38141_All	17264.7	42.1	6	9	0.7	9|7|6	0.004|0.756|0.030	98.68	7e-83	gi|432110945|gb|ELK34419.1|	Phosphatidylinositol-4-phosphate 3-kinase C2 domain-containing subunit Alpha
121	Unigene7089_All	28510.3	27.4	7	11	0.7	9|11|11	0.001|0.685|0.040	98.78	8e-138	gi|225707598|gb|ACO09645.1|	40S ribosomal protein S3
122	CL3289.Contig2_All	29154.5	61.2	9	27	0.7	26|25|26	0.001|0.001|0.047	97.25	1e-143	gi|432892349|ref|XP_004075776.1|	14-3-3 protein epsilon-like isoform 1
123	Unigene26673_All	17791.8	38.4	5	42	0.69	37|38|41	0.001|0.001|0.001	84.15	2e-74	gi|432875513|ref|XP_004072879.1|	Peptidyl-prolyl cis-trans isomerase-like
124	Unigene10587_All	53755.8	12	4	8	0.69	7|7|8	0.017|0.278|0.031	90.08	0	gi|76362269|dbj|BAE45263.1|	Cytosolic nonspecific dipeptidase
125	CL2433.Contig15_All	346836	14.8	33	58	0.69	56|58|57	0.001|0.001|0.001	83.37	0	gi|410916825|ref|XP_003971887.1|	Laminin subunit Alpha-2-like
126	CL7000.Contig1_All	32913.2	18.1	6	11	0.69	10|9|11	0.005|0.006|0.004	91.67	3e-152	gi|348543971|ref|XP_003459455.1|	Glycogen debranching enzyme
127	CL3820.Contig3_All	165472	81.2	85	390	0.69	370|381|379	0.001|0.001|0.001	90.59	0	gi|348503713|ref|XP_003439408.1|	Myomesin-1-like
128	Unigene39194_All	46552.5	13.7	4	11	0.68	11|11|11	0.022|0.002|0.001	92.99	0	gi|410928993|ref|XP_003977884.1|	Calsequestrin-1-like
129	Unigene34250_All	143550	38.4	40	117	0.67	116|116|116	0.001|0.001|0.001	87.08	0	gi|348543971|ref|XP_003459455.1|	Glycogen debranching enzyme
130	CL5428.Contig2_All	175468	8.7	11	12	0.67	12|12|10	0.016|0.124|0.001	68.8	0	gi|301613124|ref|XP_002936063.1|	Bifunctional aminoacyl-trna synthetase isoform 1
131	Unigene6776_All	78331.3	11.8	6	9	0.67	9|9|9	0.025|0.439|0.001	93.28	0	gi|348527660|ref|XP_003451337.1|	Thimet oligopeptidase-like
132	Unigene6805_All	50751.5	34.9	10	14	0.66	14|14|13	0.054|0.005|0.001	90.83	0	gi|295314920|gb|ADF97610.1|	GDP dissociation inhibitor 2
133	CL1296.Contig2_All	28037.4	26.9	7	16	0.66	16|15|15	0.001|0.012|0.022	94.69	2e-100	gi|397776440|gb|AFO64918.1|	Proteasome activator complex subunit 2
134	CL6331.Contig2_All	435832	5.8	19	22	0.66	19|20|21	0.001|0.002|0.001	97.7	0	gi|348544249|ref|XP_003459594.1|	Cytoplasmic dynein 1 heavy chain 1-like isoform 1
135	Unigene22803_All	16360.2	28.3	5	8	0.66	7|7|8	0.074|0.010|0.025	97.24	4e-69	gi|348501186|ref|XP_003438151.1|	Ubiquitin-conjugating enzyme E2 variant 2-like isoform 1
136	Unigene37531_All	62911.8	16.4	9	12	0.66	11|10|8	0.004|0.015|0.030	96.3	0	gi|348517194|ref|XP_003446120.1|	Phosphoglucomutase-like protein 5-like
137	CL1779.Contig2_All	50209.1	61.8	2	13	0.66	51|50|50	0.001|0.001|0.001	99.77	0	gi|348535178|ref|XP_003455078.1|	Tubulin beta-1 chain-like
138	Unigene10151_All	83298.4	15.1	10	18	0.65	18|18|18	0.011|0.602|0.025	92.02	0	gi|348525456|ref|XP_003450238.1|	1,4-Alpha-glucan-branching enzyme-like
139	CL3786.Contig3_All	180891	16.1	21	50	0.65	48|47|49	0.001|0.001|0.001	86.22	0	gi|348543037|ref|XP_003458990.1|	Laminin subunit gamma-1-like
140	CL647.Contig2_All	72271.6	16.2	8	20	0.65	20|18|19	0.001|0.093|0.001	91.61	0	gi|348512324|ref|XP_003443693.1|	Plectin-like
141	Unigene38595_All	2586.36	41.7	1	14	0.65	11|14|12	0.226|0.010|0.006	-	-	-	Unnamed protein product
142	Unigene24841_All	27651.9	27.7	6	14	0.64	14|14|14	0.001|0.039|0.004	90.12	2e-124	gi|348528308|ref|XP_003451660.1|	ES1 protein homolog
143	CL342.Contig4_All	37975.9	26	3	7	0.64	8|11|11	0.001|0.295|0.002	99.69	0	gi|432921200|ref|XP_004080069.1|	Serine/threonine-protein phosphatase PP1-beta catalytic subunit-like
144	CL6630.Contig1_All	19848.5	27.3	2	7	0.64	7|7|7	0.006|0.779|0.003	98.26	1e-94	gi|225706388|gb|ACO09040.1|	Myosin regulatory light chain 2, smooth muscle minor isoform
145	Unigene33499_All	87684	16.3	10	19	0.63	19|18|18	0.002|0.001|0.001	79.31	0	gi|348531124|ref|XP_003453060.1|	Laminin subunit Alpha-4
146	Unigene51631_All	19767.2	42.9	4	13	0.62	13|13|13	0.076|0.012|0.001	87.91	1e-88	gi|47214620|emb|CAG01461.1|	Unnamed protein product
147	CL5884.Contig4_All	280693	5.2	12	16	0.62	14|16|14	0.025|0.582|0.001	91.22	0	gi|348519465|ref|XP_003447251.1|	Plectin-like isoform 2
148	CL5750.Contig3_All	55730.3	21.4	8	25	0.61	25|25|24	0.001|0.001|0.001	92.65	0	gi|348517231|ref|XP_003446138.1|	SET and MYND domain-containing protein 1-like isoform 1
149	Unigene14985_All	27481.6	37.7	4	10	0.61	10|9|10	0.002|0.467|0.008	98.44	4e-148	gi|194241596|gb|ACF35053.1|	Glyceraldehyde 3-phosphate dehydrogenase isoform 2
150	CL906.Contig2_All	71420.3	52.6	10	33	0.6	31|33|30	0.001|0.001|0.001	97.55	0	gi|348535230|ref|XP_003455104.1|	Heat shock cognate 71 kda protein-like
151	Unigene34150_All	18955.8	18.1	3	11	0.6	9|8|11	0.001|0.014|0.009	100	1e-74	gi|432891074|ref|XP_004075535.1|	Uncharacterized protein LOC101162544
152	Unigene1743_All	16117.9	31.2	3	8	0.59	7|7|8	0.083|0.001|0.015	90.91	3e-78	gi|115392225|gb|ABI96913.1|	Cu/Zn superoxide dismutase
153	Unigene1653_All	22895.8	11.4	2	9	0.59	8|8|7	0.001|0.202|0.003	100	5e-115	gi|410916971|ref|XP_003971960.1|	LOW QUALITY PROTEIN: ras-related protein Rab-10-like
154	Unigene34214_All	17688.8	17.1	3	6	0.59	5|6|5	0.017|0.684|0.039	99.24	5e-70	gi|432881047|ref|XP_004073779.1|	40S ribosomal protein S18-like
155	CL1544.Contig1_All	29564.2	12.3	3	9	0.59	9|9|9	0.007|0.037|0.001	99.17	6e-134	gi|348526654|ref|XP_003450834.1|	Proteasome subunit Alpha type-4-like
156	Unigene14915_All	21234.5	52	5	12	0.59	12|11|12	0.009|0.319|0.003	94.29	2e-95	gi|348542316|ref|XP_003458631.1|	NADH dehydrogenase [ubiquinone] 1 beta subcomplex subunit 9-like
157	CL2205.Contig1_All	74565	10.3	6	10	0.59	10|9|10	0.083|0.001|0.003	84.22	0	gi|348511779|ref|XP_003443421.1|	Transforming growth factor-beta-induced protein ig-h3
158	Unigene22575_All	19424.7	55.4	6	17	0.58	15|17|16	0.222|0.040|0.008	92	2e-94	gi|348519190|ref|XP_003447114.1|	Cytochrome b-c1 complex subunit Rieske
159	CL7081.Contig2_All	54738	39.1	18	41	0.58	40|40|41	0.001|0.001|0.001	88.79	0	gi|348521076|ref|XP_003448052.1|	Protein disulfide-isomerase-like
160	Unigene1388_All	17207.3	23.6	4	11	0.57	11|9|10	0.002|0.001|0.004	98.64	1e-80	gi|222088015|gb|ACM41868.1|	40S ribosomal protein S19
161	Unigene35056_All	9358.73	83.3	5	11	0.57	10|11|10	0.050|0.001|0.002	88.1	9e-37	gi|47219516|emb|CAG09870.1|	Unnamed protein product
162	Unigene13117_All	35855.3	19.2	5	9	0.57	9|9|8	0.020|0.146|0.007	76.9	3e-144	gi|410929135|ref|XP_003977955.1|	Inosine-uridine preferring nucleoside hydrolase-like
163	Unigene18139_All	39869.8	19.1	5	12	0.57	10|12|11	0.003|0.005|0.001	84.62	2e-99	gi|348511269|ref|XP_003443167.1|	Hsc70-interacting protein-like
164	CL727.Contig1_All	32007.6	43.5	9	44	0.57	44|42|44	0.001|0.001|0.001	85.51	3e-133	gi|348520392|ref|XP_003447712.1|	Mimecan-like
165	CL154.Contig7_All	59783.9	23.2	8	11	0.57	9|11|9	0.001|0.789|0.014	96.77	0	gi|432889687|ref|XP_004075312.1|	EH domain-containing protein 2-like
166	CL2762.Contig1_All	29389	36	8	23	0.56	23|23|23	0.001|0.003|0.001	76.49	1e-107	gi|348502709|ref|XP_003438910.1|	Mimecan-like
167	CL3662.Contig1_All	283006	23.5	43	60	0.56	57|56|56	0.001|0.001|0.001	97.76	0	gi|348503916|ref|XP_003439508.1|	Spectrin Alpha chain, brain isoform 3
168	Unigene8772_All	21790.2	11.3	2	11	0.56	10|9|10	0.005|0.005|0.001	80.93	3e-82	gi|397776428|gb|AFO64912.1|	Alpha-1-antitrypsin
169	CL7141.Contig2_All	48210.3	33.6	7	11	0.56	11|11|11	0.001|0.098|0.022	94.51	0	gi|74096037|ref|NP_001027734.1|	Pyruvate kinase
170	CL1178.Contig2_All	46825.8	15.2	5	8	0.55	8|8|8	0.001|0.059|0.003	90.93	0	gi|317419425|emb|CBN81462.1|	Synaptic vesicle membrane protein VAT-1 homolog
171	Unigene29370_All	49578.4	10.7	4	10	0.55	8|10|10	0.010|0.060|0.002	89.75	0	gi|432894405|ref|XP_004075977.1|	Serpin H1
172	Unigene26676_All	24692.3	40.7	3	7	0.55	7|5|5	0.002|0.251|0.028	77.31	6e-100	gi|291190540|ref|NP_001167031.1|	Calpain small subunit 1
173	CL1749.Contig2_All	46648.6	29	10	25	0.55	25|25|25	0.001|0.005|0.001	79.7	2e-144	gi|348503013|ref|XP_003439061.1|	Sarcolemmal membrane-associated protein-like
174	Unigene22064_All	15299.4	42.4	4	13	0.55	13|13|13	0.001|0.055|0.040	94.96	4e-74	gi|348535824|ref|XP_003455398.1|	Profilin-2-like isoform 2
175	Unigene1420_All	35911.3	38.9	10	27	0.54	26|25|24	0.001|0.001|0.001	90.82	3e-165	gi|348526492|ref|XP_003450753.1|	Aldo-keto reductase family 1 member B10-like
176	Unigene10881_All	8283.47	49.3	3	8	0.54	8|8|8	0.034|0.723|0.048	94.37	3e-20	gi|47223717|emb|CAF99326.1|	Unnamed protein product
177	CL3889.Contig3_All	110996	35.8	29	100	0.54	98|100|99	0.001|0.001|0.001	75.1	0	gi|348519926|ref|XP_003447480.1|	Collagen Alpha-2(VI) chain-like
178	CL889.Contig3_All	14243.9	41.7	2	12	0.54	12|11|11	0.004|0.002|0.001	99.21	3e-71	gi|348518191|ref|XP_003446615.1|	Tubulin Alpha chain-like
179	Unigene13677_All	60158.5	20.5	7	14	0.54	14|14|13	0.005|0.010|0.048	95.26	0	gi|52354832|gb|AAU44617.1|	Catalase
180	CL1396.Contig2_All	44476.2	43	14	32	0.54	32|32|32	0.001|0.007|0.001	83.63	2e-174	gi|317418882|emb|CBN80920.1|	Keratin, type I cytoskeletal 18
181	Unigene30544_All	37783.5	50.7	13	20	0.54	16|20|20	0.001|0.002|0.004	87.24	1e-172	gi|157278387|ref|NP_001098295.1|	Annexin max3
182	Unigene10285_All	33817.3	56.1	4	26	0.54	26|24|25	0.016|0.001|0.266	96.68	8e-176	gi|317419775|emb|CBN81811.1|	Slow Myosin heavy chain 2
183	Unigene38989_All	22911.9	20.1	3	9	0.53	9|8|9	0.007|0.002|0.003	75	1e-78	gi|328677157|gb|AEB31301.1|	Hypothetical protein [
184	CL506.Contig1_All	69914.5	10.6	5	10	0.53	9|8|9	0.007|0.001|0.003	91.04	0	gi|317419950|emb|CBN81986.1|	Kelch repeat and BTB domain-containing protein 5
185	Unigene3921_All	59173.8	15.3	7	10	0.53	10|10|10	0.001|0.292|0.013	89.07	0	gi|410919137|ref|XP_003973041.1|	Copine-1-like
186	Unigene34098_All	12697.4	61.6	5	13	0.53	13|13|13	0.004|0.047|0.017	93.75	2e-58	gi|348519974|ref|XP_003447504.1|	Myelin protein P0-like
187	Unigene38397_All	20439.6	41.1	5	16	0.53	15|16|16	0.001|0.027|0.002	90.53	6e-99	gi|333827869|gb|ADI78068.1|	Mitochondrial peroxiredoxin 5
188	Unigene10927_All	35017.4	47.1	6	12	0.53	12|12|12	0.005|0.054|0.009	94.83	1e-177	gi|348533872|ref|XP_003454428.1|	3-hydroxyisobutyrate dehydrogenase
189	Unigene6759_All	11738.3	43.5	2	13	0.52	13|13|13	0.001|0.001|0.001	88.35	6e-41	gi|47210079|emb|CAF94261.1|	Unnamed protein product
190	CL2248.Contig2_All	55910.6	15.4	6	8	0.52	8|7|7	0.035|0.038|0.002	84.99	0	gi|209155982|gb|ACI34223.1|	Succinate-semialdehyde dehydrogenaseprecursor
191	Unigene10626_All	40348.9	62.2	17	70	0.52	65|68|69	0.001|0.001|0.001	91.71	0	gi|47570888|gb|AAT35602.1|	Decorin
192	Unigene10909_All	20450.3	15.1	2	19	0.52	19|17|17	0.004|0.012|0.028	91.06	3e-91	gi|348509309|ref|XP_003442192.1|	Telethonin-like
193	CL6474.Contig1_All	28423.9	23.7	5	6	0.51	5|5|6	0.001|0.043|0.558	83.84	2e-86	gi|348532484|ref|XP_003453736.1|	Troponin T, cardiac muscle-like
194	Unigene18518_All	22783.4	44	6	14	0.51	13|14|12	0.001|0.062|0.001	87.96	3e-95	gi|410920916|ref|XP_003973929.1|	Dermatopontin-like
195	Unigene23357_All	76542.7	14	9	21	0.51	20|21|19	0.001|0.018|0.001	85.97	0	gi|317419026|emb|CBN81064.1|	Inter-Alpha-trypsin inhibitor heavy chain H3
196	CL5069.Contig4_All	260101	8.5	13	17	0.51	15|17|17	0.001|0.040|0.001	64.38	0	gi|61651682|ref|NP_001013279.1|	Fibronectin precursor
197	Unigene33854_All	32421.1	31.6	7	12	0.5	12|12|12	0.008|0.251|0.037	84.88	7e-148	gi|432911327|ref|XP_004078625.1|	Purine nucleoside phosphorylase-like
198	Unigene36997_All	74718.8	14	7	8	0.5	7|7|7	0.005|0.001|0.011	90.27	0	gi|348512324|ref|XP_003443693.1|	Plectin-like
199	Unigene18991_All	13530.1	28.2	1	10	0.5	10|10|10	0.003|0.197|0.046	99.15	2e-51	gi|432865765|ref|XP_004070602.1|	Troponin C, slow skeletal and cardiac muscles-like
200	Unigene38153_All	11371.5	27.7	3	9	0.5	8|9|9	0.001|0.001|0.001	93.07	4e-51	gi|432860229|ref|XP_004069455.1|	Protein disulfide-isomerase A3-like
201	CL6263.Contig1_All	20859.6	12.8	2	9	0.5	8|9|9	0.008|0.024|0.006	93.62	1e-101	gi|47219514|emb|CAG09868.1|	Unnamed protein product
202	Unigene34213_All	5021.38	84.1	3	8	0.49	7|8|8	0.001|0.035|0.033	100	2e-19	gi|47085833|ref|NP_998259.1|	Glyceraldehyde 3-phosphate dehydrogenase 2
203	CL2059.Contig1_All	37065.1	16.6	5	9	0.49	9|8|9	0.032|0.002|0.038	88.43	3e-153	gi|229367194|gb|ACQ58577.1|	Annexin A3
204	Unigene9806_All	58774.4	31.8	10	17	0.49	16|17|16	0.001|0.008|0.140	86.85	0	gi|348517054|ref|XP_003446050.1|	Myosin-7-like
205	Unigene22629_All	28292	42.2	8	44	0.49	44|43|44	0.001|0.001|0.001	74.22	6e-110	gi|295792348|gb|ADG29178.1|	Tryptase-2 precursor
206	Unigene7122_All	9968.99	88.6	6	28	0.49	28|28|28	0.001|0.001|0.001	88.64	1e-39	gi|339961496|gb|AEK25827.1|	Diazepam-binding inhibitor
207	CL3957.Contig1_All	26750.5	40.2	6	18	0.49	18|15|17	0.003|0.001|0.852	81.89	3e-112	gi|348529594|ref|XP_003452298.1|	Myozenin-2-like isoform 1
208	CL5577.Contig2_All	37256.4	13.3	3	6	0.48	6|6|6	0.003|0.009|0.064	58.97	6e-112	gi|410913841|ref|XP_003970397.1|	Neuroblast differentiation-associated protein AHNAK-like, partial
209	Unigene18626_All	35275.9	38.5	10	42	0.48	42|41|38	0.001|0.001|0.001	86.12	5e-161	gi|229366222|gb|ACQ58091.1|	Annexin A5
210	Unigene1384_All	59567.2	36.5	14	43	0.47	42|42|43	0.001|0.001|0.001	95.76	0	gi|348504402|ref|XP_003439750.1|	Alpha-aminoadipic semialdehyde dehydrogenase-like
211	CL2198.Contig3_All	58075.3	28.2	8	12	0.47	12|12|12	0.005|0.048|0.004	84.09	0	gi|410926063|ref|XP_003976498.1|	Glucose-6-phosphate isomerase-like isoform 1
212	CL5531.Contig2_All	46865.6	29.8	10	38	0.47	38|37|38	0.002|0.001|0.001	90.38	0	gi|348521958|ref|XP_003448493.1|	Medium-chain specific acyl-coa dehydrogenase
213	Unigene18655_All	28956.9	34.4	7	9	0.47	6|9|8	0.006|0.159|0.003	86.72	2e-109	gi|348523281|ref|XP_003449152.1|	Keratin, type I cytoskeletal 18-like
214	CL7047.Contig1_All	13637.9	23.1	2	5	0.47	4|4|5	0.033|0.148|0.031	65.6	5e-39	gi|348541917|ref|XP_003458433.1|	Titin
215	Unigene7277_All	30160.3	26.1	5	12	0.46	12|12|12	0.020|0.001|0.014	93.53	2e-100	gi|348518121|ref|XP_003446580.1|	Desmin-like isoform 2
216	Unigene38369_All	18869.5	65.5	8	30	0.46	29|30|29	0.001|0.001|0.001	83.46	7e-59	gi|432883264|ref|XP_004074237.1|	Fatty acid-binding protein, heart-like
217	CL6420.Contig4_All	104918	8.4	7	8	0.46	8|8|8	0.010|0.099|0.019	87.15	0	gi|348532273|ref|XP_003453631.1|	Alpha-aminoadipic semialdehyde synthase
218	CL5899.Contig2_All	42962.6	49.6	12	30	0.46	29|28|30	0.001|0.001|0.001	95.32	0	gi|348518696|ref|XP_003446867.1|	Fructose-bisphosphate aldolase C-B-like isoform 1
219	CL5672.Contig1_All	82450.9	5.1	3	5	0.46	5|5|5	0.041|0.044|0.072	63.75	0	gi|348509328|ref|XP_003442201.1|	2',3'-cyclic-nucleotide 3'-phosphodiesterase-like
220	CL1496.Contig4_All	18545.9	31	5	9	0.46	7|7|7	0.001|0.007|0.004	70	4e-31	gi|225716710|gb|ACO14201.1|	Aspartyl/asparaginyl beta-hydroxylase
221	CL2736.Contig6_All	108773	25.5	16	19	0.46	19|18|17	0.001|0.013|0.001	97.31	0	gi|317419458|emb|CBN81495.1|	Vinculin
222	Unigene22864_All	20795.6	25.1	5	12	0.46	12|11|11	0.009|0.015|0.001	91.33	5e-90	gi|348542363|ref|XP_003458654.1|	Protein nipsnap homolog 2-like
223	CL1834.Contig4_All	21445.9	16.7	3	5	0.45	4|5|4	0.025|0.144|0.028	100	6e-106	gi|209154256|gb|ACI33360.1|	Rho-related GTP-binding protein rhoc precursor
224	Unigene17539_All	37973.4	36.2	9	19	0.45	19|16|19	0.001|0.001|0.001	74.53	2e-145	gi|348537278|ref|XP_003456122.1|	Hyaluronan and proteoglycan link protein 1-like
225	Unigene1358_All	68701.5	30.3	13	22	0.45	21|22|21	0.001|0.006|0.001	91.67	0	gi|317418587|emb|CBN80625.1|	Acyl-coa dehydrogenase family member 9
226	Unigene34470_All	33199.8	56.2	13	30	0.45	30|29|27	0.001|0.002|0.001	91.95	2e-148	gi|229366972|gb|ACQ58466.1|	Prohibitin-2
227	Unigene10951_All	30327.4	64.8	11	20	0.45	19|19|20	0.001|0.124|0.002	93.87	3e-134	gi|348538914|ref|XP_003456935.1|	NADH dehydrogenase [ubiquinone] iron-sulfur protein 3
228	Unigene3994_All	68720.3	19.2	8	19	0.45	18|19|19	0.001|0.001|0.001	92.41	0	gi|348531020|ref|XP_003453008.1|	NADP-dependent malic enzyme
229	Unigene22878_All	46484.8	11.7	3	5	0.45	4|5|5	0.122|0.019|0.007	90.87	0	gi|348511207|ref|XP_003443136.1|	2-amino-3-ketobutyrate coenzyme A ligase
230	Unigene29955_All	21805.7	13.6	2	6	0.45	5|6|5	0.010|0.003|0.026	90.58	2e-89	gi|410900031|ref|XP_003963500.1|	PRA1 family protein 3-like
231	Unigene14677_All	51222	35.4	10	24	0.45	23|22|24	0.001|0.039|0.001	95.29	0	gi|348543377|ref|XP_003459160.1|	2-oxoisovalerate dehydrogenase subunit Alpha
232	CL452.Contig1_All	56035.2	60.7	24	63	0.45	60|60|63	0.001|0.001|0.001	93.79	0	gi|432844340|ref|XP_004065721.1|	UTP--glucose-1-phosphate uridylyltransferase-like
233	Unigene6071_All	59818.8	99.9	7	15	0.44	11|15|15	0.001|0.025|0.003	93.37	0	gi|292627881|ref|XP_002666777.1|	Myosin-7-like
234	Unigene10889_All	38023.7	16.3	5	10	0.44	10|10|9	0.002|0.003|0.001	83.15	4e-126	gi|348525731|ref|XP_003450375.1|	Myozenin-2-like
235	Unigene17983_All	33049.1	15.9	3	5	0.44	5|4|5	0.050|0.041|0.007	83.05	3e-139	gi|348527306|ref|XP_003451160.1|	Protein ETHE1
236	Unigene6247_All	27217.8	26	5	7	0.44	7|7|7	0.010|0.030|0.002	93.8	2e-118	gi|348529943|ref|XP_003452471.1|	Chloride intracellular channel protein 1-like
237	CL5791.Contig1_All	31202	11	3	6	0.43	6|6|6	0.005|0.010|0.017	91.87	8e-154	gi|348519457|ref|XP_003447247.1|	Apolipoprotein A-I-binding protein-like
238	Unigene50430_All	8894.56	45.5	3	11	0.43	11|11|11	0.041|0.001|0.005	80	8e-29	gi|348536216|ref|XP_003455593.1|	Hypothetical protein LOC100693197
239	CL2905.Contig1_All	33506.4	38.2	10	19	0.43	19|19|19	0.001|0.009|0.001	94.08	9e-171	gi|410925070|ref|XP_003976004.1|	Mitochondrial 2-oxoglutarate/malate carrier protein-like
240	Unigene7142_All	18282.8	46.1	6	10	0.43	10|8|9	0.005|0.004|0.003	89.82	3e-71	gi|432910443|ref|XP_004078366.1|	Electron transfer flavoprotein subunit beta-like
241	CL6722.Contig9_All	60102.5	38.9	17	49	0.43	49|49|49	0.001|0.001|0.001	97.23	0	gi|348508526|ref|XP_003441805.1|	Glutamate dehydrogenase
242	Unigene7048_All	27046.6	36.1	6	29	0.43	29|28|26	0.001|0.001|0.001	93.85	4e-136	gi|410923781|ref|XP_003975360.1|	NADH dehydrogenase [ubiquinone] flavoprotein 2
243	Unigene10072_All	42933.5	38.1	10	25	0.42	25|25|25	0.001|0.001|0.001	93.96	0	gi|229366480|gb|ACQ58220.1|	NADH dehydrogenase 1 Alpha subcomplex subunit 9precursor
244	Unigene21657_All	72043.6	20.4	10	28	0.42	27|28|28	0.001|0.001|0.001	90.61	0	gi|410922156|ref|XP_003974549.1|	Carnitine O-acetyltransferase-like
245	Unigene38982_All	45986.3	49.6	14	36	0.42	36|35|35	0.001|0.001|0.001	78.34	2e-159	gi|348530628|ref|XP_003452812.1|	Creatine kinase M-type-like
246	CL6355.Contig1_All	10144.7	22.8	2	6	0.42	5|6|6	0.005|0.324|0.033	97.75	4e-28	gi|348519974|ref|XP_003447504.1|	Myelin protein P0-like
247	Unigene7306_All	9293.57	53.6	3	22	0.41	22|22|21	0.001|0.001|0.001	85.9	2e-32	gi|348542848|ref|XP_003458896.1|	Immunoglobulin lambda-like polypeptide 1-like
248	CL438.Contig3_All	25018.5	64.1	9	35	0.41	35|35|33	0.001|0.001|0.001	92.64	4e-124	gi|432873434|ref|XP_004072214.1|	Voltage-dependent anion-selective channel protein 2-like
249	Unigene3892_All	82262.8	33.1	2	4	0.41	3|4|4	0.026|0.327|0.026	95.83	0	gi|348511177|ref|XP_003443121.1|	Myosin-9-like
250	Unigene51826_All	30105.3	52.5	11	22	0.41	21|22|22	0.001|0.001|0.001	-	-	-	Unknown
251	CL1805.Contig1_All	77409.1	9.6	6	8	0.41	7|8|8	0.001|0.037|0.006	89.09	0	gi|317418670|emb|CBN80708.1|	Peptidylarginine deiminase
252	Unigene13680_All	76204.8	43.2	26	88	0.41	85|86|83	0.001|0.001|0.001	84.41	0	gi|225056702|gb|ACN80997.1|	Transferrin
253	Unigene293_All	83025.2	52.2	30	164	0.4	162|162|160	0.001|0.001|0.001	89.91	0	gi|432936067|ref|XP_004082104.1|	Trifunctional enzyme subunit Alpha
254	Unigene33984_All	15307.6	33.3	4	6	0.4	6|6|6	0.011|0.003|0.005	62.68	2e-45	gi|348527316|ref|XP_003451165.1|	Profilin-1-like
255	Unigene34266_All	89517.9	14.9	10	11	0.4	11|10|10	0.001|0.001|0.086	79.19	0	gi|348540036|ref|XP_003457494.1|	Xin actin-binding repeat-containing protein 1-like
256	Unigene37698_All	39185.1	37.6	6	36	0.4	35|36|36	0.001|0.001|0.001	92.49	0	gi|410900840|ref|XP_003963904.1|	Malate dehydrogenase, cytoplasmic-like
257	Unigene34020_All	21572.9	14.1	2	8	0.4	8|8|8	0.001|0.001|0.001	90.4	8e-92	gi|432931341|ref|XP_004081664.1|	Plastin-2-like
258	CL6662.Contig1_All	16005.3	99.9	3	59	0.4	57|57|51	0.001|0.001|0.001	97.95	3e-80	gi|67772045|gb|AAY79276.1|	Hemoglobin beta-A chain
259	CL871.Contig1_All	30628.9	11.2	2	4	0.4	4|4|4	0.105|0.036|0.012	84.94	4e-127	gi|348520608|ref|XP_003447819.1|	Complement factor D-like
260	Unigene34476_All	8049.1	61.6	4	6	0.4	6|5|6	0.010|0.326|0.024	88.73	2e-29	gi|229366518|gb|ACQ58239.1|	ATP synthase-coupling factor 6precursor
261	CL4203.Contig2_All	72273.3	12.9	6	17	0.4	17|16|17	0.001|0.001|0.003	86.76	0	gi|348505328|ref|XP_003440213.1|	Carnitine O-acetyltransferase-like
262	Unigene18867_All	36795.9	27.2	6	7	0.4	8|8|8	0.002|0.001|0.002	76.23	2e-151	gi|348524050|ref|XP_003449536.1|	Arginase-1-like
263	CL605.Contig2_All	19961.1	10.6	2	4	0.4	4|3|4	0.005|0.696|0.011	99.41	3e-96	gi|257480825|gb|ACV60539.1|	Caveolin-1
264	CL260.Contig7_All	62573.9	24.5	9	12	0.39	11|12|11	0.003|0.044|0.001	95.21	0	gi|348535720|ref|XP_003455347.1|	Methylcrotonoyl-coa carboxylase beta chain
265	CL703.Contig11_All	98679.2	45	15	29	0.39	29|28|29	0.001|0.001|0.001	93.43	0	gi|348544577|ref|XP_003459757.1|	Glycogen phosphorylase, muscle form-like isoform 1
266	CL6951.Contig1_All	73527.4	21.7	11	22	0.39	22|21|22	0.001|0.003|0.001	96.08	0	gi|348512408|ref|XP_003443735.1|	Succinate dehydrogenase [ubiquinone] flavoprotein subunitisoform 1
267	Unigene38389_All	50149.5	29.4	9	16	0.39	15|15|14	0.001|0.008|0.001	95.74	0	gi|432868493|ref|XP_004071565.1|	Elongation factor Tu
268	Unigene29242_All	108382	34.4	29	135	0.39	132|134|133	0.001|0.001|0.001	81.29	0	gi|410925827|ref|XP_003976381.1|	Collagen Alpha-1(VI) chain-like
269	Unigene11617_All	9643.93	42.2	3	14	0.39	14|13|13	0.001|0.005|0.001	51.52	2e-10	gi|48526102|gb|AAT45249.1|	Unknown
270	Unigene7092_All	38595	48.8	8	14	0.39	14|14|11	0.001|0.014|0.001	91.72	0	gi|348500164|ref|XP_003437643.1|	Annexin A2-B-like
271	CL889.Contig5_All	27296.4	72.9	2	13	0.39	17|16|15	0.002|0.001|0.199	98.33	3e-140	gi|432902882|ref|XP_004077058.1|	Tubulin Alpha chain-like
272	Unigene6503_All	26596.8	26.9	5	13	0.39	13|13|13	0.001|0.001|0.001	59.75	3e-36	gi|410928335|ref|XP_003977556.1|	Uncharacterized protein LOC101066307
273	Unigene14623_All	66138.2	8.5	4	7	0.39	7|6|7	0.001|0.036|0.005	98.63	0	gi|348526790|ref|XP_003450902.1|	Serine/threonine-protein phosphatase 2A 65 kda regulatory subunit A beta isoform-like
274	Unigene22020_All	74031	26.3	14	31	0.39	31|31|30	0.001|0.001|0.001	95.9	0	gi|348544003|ref|XP_003459471.1|	Stress-70 protein
275	CL3556.Contig4_All	78781	20.6	11	20	0.39	20|20|20	0.002|0.002|0.001	90.58	0	gi|348538467|ref|XP_003456712.1|	Propionyl-coa carboxylase Alpha chain
276	Unigene22807_All	42912.7	17.4	7	29	0.39	24|29|27	0.001|0.001|0.001	78.1	5e-158	gi|410920467|ref|XP_003973705.1|	Prolargin-like
277	CL5730.Contig1_All	15416.9	65.4	4	22	0.39	20|20|20	0.001|0.010|0.001	90.44	2e-63	gi|432868519|ref|XP_004071578.1|	Sarcoplasmic/endoplasmic reticulum calcium atpase 1-like
278	Unigene11023_All	45734.9	99.9	29	168	0.39	167|162|164	0.001|0.001|0.001	80.5	4e-179	gi|410918145|ref|XP_003972546.1|	Keratin, type I cytoskeletal 13-like
279	Unigene24889_All	51375.4	66.7	21	81	0.38	81|76|78	0.001|0.001|0.001	96.9	0	gi|348512997|ref|XP_003444029.1|	Filamin-C-like
280	Unigene26272_All	15705.2	68.5	8	100	0.38	99|98|94	0.001|0.001|0.001	84.62	7e-69	gi|14194804|sp|Q9PVM4.3|HBAA_SERQU	Hemoglobin subunit Alpha-A
281	CL3754.Contig1_All	75123.7	25.3	12	19	0.38	19|19|19	0.001|0.001|0.001	88.52	0	gi|348513528|ref|XP_003444294.1|	Carnitine O-palmitoyltransferase 2
282	CL705.Contig1_All	23680.8	16.7	1	1	0.38	4|4|4	0.030|0.049|0.070	98.15	2e-123	gi|348513153|ref|XP_003444107.1|	Ras-related protein Rab-5A-like
283	Unigene22826_All	29822.8	38.7	9	29	0.38	28|28|28	0.001|0.001|0.001	99.63	6e-144	gi|348509049|ref|XP_003442064.1|	Prohibitin-like
284	Unigene26298_All	25464.8	48.5	8	33	0.38	33|33|29	0.001|0.001|0.001	96.44	2e-128	gi|397776436|gb|AFO64916.1|	Manganese superoxide dismutase
285	CL5278.Contig1_All	63781.2	28.2	12	39	0.38	36|39|38	0.001|0.001|0.001	87.32	0	gi|33340573|gb|AAQ14863.1|AF327364_1	Immunoglobulin heavy chain, partial
286	CL6098.Contig1_All	41175.8	24.1	5	7	0.38	7|7|7	0.001|0.055|0.001	92.06	0	gi|348516007|ref|XP_003445531.1|	Alcohol dehydrogenase 1-like
287	CL1167.Contig2_All	29048.7	53.3	9	29	0.38	28|27|28	0.001|0.001|0.001	94.51	4e-135	gi|410902418|ref|XP_003964691.1|	Sarcalumenin-like isoform 2
288	CL6061.Contig2_All	45017.2	34.6	11	24	0.38	23|24|24	0.001|0.001|0.001	91.41	0	gi|229368146|gb|ACQ59053.1|	Hydroxysteroid dehydrogenase-like protein 2
289	CL7239.Contig1_All	27379.2	54.9	9	53	0.38	52|50|47	0.001|0.001|0.001	96.6	5e-134	gi|47219024|emb|CAG00163.1|	Unnamed protein product
290	Unigene34125_All	21734.1	28.6	3	9	0.37	9|9|9	0.001|0.060|0.010	87.76	3e-99	gi|348541917|ref|XP_003458433.1|	Titin
291	Unigene29444_All	44016.5	16.5	7	12	0.37	12|12|12	0.001|0.009|0.001	92.37	0	gi|432884639|ref|XP_004074518.1|	Short-chain specific acyl-coa dehydrogenase
292	CL2750.Contig2_All	59867.7	70.4	1	7	0.37	7|7|7	0.025|0.020|0.001	98.55	0	gi|410922776|ref|XP_003974858.1|	ATP synthase subunit Alphaisoform 1
293	Unigene22653_All	57794.8	31.5	12	28	0.37	28|28|26	0.001|0.001|0.001	92.41	0	gi|348517210|ref|XP_003446128.1|	Succinyl-coa:3-ketoacid-coenzyme A transferase 1
294	CL4018.Contig1_All	57140.2	56.3	20	46	0.37	46|46|46	0.001|0.001|0.001	93.97	0	gi|306008591|gb|ADM73510.1|	Heat shock protein [Epinephelus akaara]
295	CL4750.Contig4_All	51498.3	31.4	13	43	0.37	37|43|42	0.001|0.001|0.001	73.41	0	gi|348527534|ref|XP_003451274.1|	Collagen Alpha-3(VI) chain-like
296	Unigene30168_All	31417	44.3	10	34	0.37	34|32|34	0.001|0.001|0.001	95.53	5e-162	gi|348507371|ref|XP_003441229.1|	Enoyl-coa hydrataseisoform 1
297	CL5157.Contig1_All	32639.1	31.4	8	8	0.37	8|8|8	0.019|0.209|0.014	93.64	9e-154	gi|348507865|ref|XP_003441476.1|	Succinate dehydrogenase [ubiquinone] iron-sulfur subunit
298	Unigene1033_All	18240.3	42.9	4	9	0.37	9|7|7	0.005|0.001|0.001	88.2	1e-71	gi|348509254|ref|XP_003442165.1|	ATP synthase subunit d
299	Unigene25782_All	53380.8	19.4	8	18	0.37	17|18|17	0.001|0.001|0.001	88.84	0	gi|348527748|ref|XP_003451381.1|	Lipoamide acyltransferase component of branched-chain Alpha-keto acid dehydrogenase complex
300	CL3558.Contig1_All	54525	26.9	11	25	0.37	25|25|25	0.001|0.001|0.001	93.94	0	gi|348537423|ref|XP_003456194.1|	Apoptosis-inducing factor 1
301	Unigene20061_All	15598.7	45.9	3	10	0.37	10|9|10	0.001|0.005|0.096	74.45	1e-50	gi|47218563|emb|CAG10262.1|	Unnamed protein product
302	Unigene18676_All	69722	24.6	11	34	0.37	34|33|33	0.001|0.001|0.001	93.25	0	gi|410914319|ref|XP_003970635.1|	Electron transfer flavoprotein-ubiquinone oxidoreductase
303	Unigene1428_All	41824.5	47.3	13	26	0.37	26|26|25	0.001|0.001|0.001	95.03	0	gi|225794853|gb|ACO34811.1|	Acetyl-Coenzyme A acyltransferase
304	Unigene14987_All	27168.2	43.8	8	28	0.37	28|28|27	0.001|0.001|0.001	96.54	8e-143	gi|410931024|ref|XP_003978896.1|	3-hydroxyacyl-coa dehydrogenase type-2-like
305	Unigene25716_All	31649.3	47.6	10	73	0.37	68|68|69	0.001|0.001|0.001	85.44	8e-58	gi|348526484|ref|XP_003450749.1|	Troponin T, fast skeletal muscle isoforms-like
306	CL914.Contig1_All	34297.4	43.6	10	30	0.36	30|29|28	0.001|0.001|0.001	82.18	3e-148	gi|410901905|ref|XP_003964435.1|	Enoyl-coa delta isomerase 1
307	Unigene22649_All	78828.6	22	11	24	0.36	24|24|24	0.001|0.001|0.001	91.68	0	gi|348545278|ref|XP_003460107.1|	Calpain-2 catalytic subunit-like
308	CL3432.Contig2_All	57523.3	81.7	28	183	0.36	182|180|176	0.001|0.001|0.001	83.24	0	gi|348523353|ref|XP_003449188.1|	Intermediate filament protein ON3-like
309	CL1188.Contig2_All	71519.4	15.4	6	10	0.36	10|10|9	0.020|0.180|0.019	74.44	0	gi|348512286|ref|XP_003443674.1|	Neural cell adhesion molecule 1-like
310	Unigene23737_All	12121.2	89.5	4	102	0.36	100|99|91	0.001|0.001|0.001	90.48	7e-37	gi|42556333|gb|AAS19755.1|	Myosin heavy chain
311	CL895.Contig5_All	85314.4	37.4	12	53	0.36	53|52|51	0.001|0.001|0.001	89.76	0	gi|348502044|ref|XP_003438579.1|	Aconitate hydratase
312	Unigene22869_All	53384.8	23.4	7	17	0.36	17|17|17	0.001|0.001|0.001	97.21	0	gi|348525767|ref|XP_003450393.1|	NADH dehydrogenase [ubiquinone] iron-sulfur protein 2
313	Unigene17872_All	86037.8	39.9	19	99	0.36	98|97|98	0.001|0.001|0.001	93.31	0	gi|410899513|ref|XP_003963241.1|	6-phosphofructokinase, muscle type-like
314	CL4772.Contig2_All	85203.1	18.2	13	37	0.36	36|36|36	0.001|0.001|0.001	75.68	0	gi|348525350|ref|XP_003450185.1|	Periostin-like
315	Unigene10594_All	49043.1	21.4	8	20	0.35	20|20|20	0.001|0.001|0.001	84.97	0	gi|348537840|ref|XP_003456401.1|	Cytochrome b-c1 complex subunit 2
316	CL2453.Contig1_All	49457.9	15.3	6	8	0.35	8|8|7	0.015|0.047|0.001	88	0	gi|348540537|ref|XP_003457744.1|	Delta-1-pyrroline-5-carboxylate dehydrogenase
317	Unigene1739_All	40759.7	38	10	23	0.35	23|23|23	0.001|0.001|0.001	89.58	0	gi|348539802|ref|XP_003457378.1|	NADH dehydrogenase [ubiquinone] 1 Alpha subcomplex subunit 10
318	Unigene21146_All	16713.8	82.5	3	6	0.35	6|5|6	0.001|0.043|0.007	95.1	2e-56	gi|410924253|ref|XP_003975596.1|	Myosin-7
319	CL656.Contig8_All	56870.3	22.2	10	22	0.35	22|20|21	0.001|0.001|0.001	90.5	0	gi|401664034|dbj|BAM36398.1|	CD36 antigen
320	Unigene32236_All	11700.6	84	8	75	0.35	73|74|74	0.001|0.001|0.001	100	5e-41	gi|410932519|ref|XP_003979641.1|	Uncharacterized protein LOC101077311
321	CL551.Contig1_All	15934.6	59.2	5	14	0.35	13|14|14	0.001|0.001|0.001	97.87	4e-77	gi|348521404|ref|XP_003448216.1|	Myosin light polypeptide 6-like
322	Unigene24886_All	35902	59.3	12	48	0.35	48|47|46	0.001|0.001|0.001	97.31	0	gi|348512997|ref|XP_003444029.1|	Filamin-C-like
323	Unigene1439_All	35168.3	13.7	4	5	0.35	4|3|4	0.005|0.178|0.026	92.38	9e-165	gi|348514536|ref|XP_003444796.1|	Glyoxylate reductase/hydroxypyruvate reductase-like
324	Unigene6833_All	18963.8	20.6	3	8	0.35	8|8|8	0.025|0.096|0.002	93.55	1e-81	gi|348527118|ref|XP_003451066.1|	NADH dehydrogenase [ubiquinone] iron-sulfur protein 4
325	CL410.Contig2_All	228324	18.8	8	12	0.35	11|12|12	0.001|0.056|0.002	81.72	0	gi|432871202|ref|XP_004071883.1|	Myosin-9-like
326	Unigene17802_All	54823.7	37.9	12	22	0.35	19|22|19	0.001|0.001|0.001	95.65	0	gi|348510511|ref|XP_003442789.1|	Myosin-7-like
327	Unigene30317_All	15102.1	51.8	7	23	0.35	23|23|23	0.001|0.001|0.001	71.22	5e-48	gi|47217093|emb|CAG02594.1|	Unnamed protein product
328	Unigene38400_All	24393	14.3	3	19	0.34	19|19|17	0.002|0.003|0.001	96.19	3e-108	gi|348530591|ref|XP_003452794.1|	NADH dehydrogenase [ubiquinone] iron-sulfur protein 8
329	Unigene13653_All	60844.3	8.9	4	9	0.34	9|8|9	0.002|0.004|0.002	96.17	0	gi|410916187|ref|XP_003971568.1|	Methylmalonyl-coa mutase
330	CL7189.Contig3_All	24368.4	52.1	5	10	0.34	16|16|14	0.001|0.001|0.001	85.12	4e-110	gi|47214569|emb|CAG13291.1|	Unnamed protein product
331	Unigene22236_All	54004.8	49.5	16	30	0.34	27|30|30	0.001|0.001|0.001	93.39	0	gi|410921412|ref|XP_003974177.1|	Fumarate hydratase
332	CL3136.Contig3_All	49876.9	24.8	6	30	0.34	30|30|29	0.001|0.001|0.001	90.3	0	gi|432937190|ref|XP_004082380.1|	Dihydrolipoyllysine-residue succinyltransferase component of 2-oxoglutarate dehydrogenase complex
333	CL1655.Contig1_All	106036	48.2	35	140	0.34	140|137|132	0.001|0.001|0.001	94.15	0	gi|348538697|ref|XP_003456827.1|	NAD(P) transhydrogenase
334	CL1140.Contig2_All	26007.8	63.2	2	5	0.34	4|3|5	0.009|0.126|0.007	94.8	1e-115	gi|348519717|ref|XP_003447376.1|	ATP synthase subunit beta
335	Unigene10897_All	52262.2	32	12	41	0.34	38|40|37	0.001|0.001|0.001	95.55	0	gi|410911742|ref|XP_003969349.1|	NADH dehydrogenase [ubiquinone] flavoprotein 1
336	Unigene26588_All	54441.8	40.4	14	55	0.34	55|55|54	0.001|0.001|0.001	94.29	0	gi|348503766|ref|XP_003439434.1|	Dihydrolipoyl dehydrogenase
337	Unigene18902_All	17435	51.6	4	25	0.33	24|25|25	0.001|0.001|0.001	95.74	3e-75	gi|348512777|ref|XP_003443919.1|	Cytochrome c oxidase subunit 5A
338	CL4834.Contig1_All	25778.4	28.3	5	10	0.33	9|10|10	0.001|0.001|0.001	85.97	6e-109	gi|52354834|gb|AAU44618.1|	Glutathione S-transferase
339	CL7070.Contig1_All	38491.8	41.2	11	55	0.33	55|55|55	0.001|0.001|0.001	82.75	3e-168	gi|348514924|ref|XP_003444990.1|	Lumican-like
340	Unigene14757_All	52325.6	38.2	16	73	0.33	72|72|73	0.001|0.001|0.001	98.29	0	gi|335060453|gb|AEH27542.1|	Citrate synthase
341	Unigene36926_All	78602.6	15.1	8	14	0.33	13|11|14	0.001|0.001|0.001	96.13	0	gi|26522954|dbj|BAC44871.1|	Methylcrotonoyl-Coenzyme A carboxylase 1 (Alpha)
342	Unigene34405_All	15878.3	66.4	8	56	0.33	56|56|53	0.001|0.001|0.001	79.86	6e-63	gi|14194803|sp|Q9PVM3.3|HBAB_SERQU	Hemoglobin subunit Alpha-B
343	Unigene826_All	9561.81	29.3	3	4	0.33	3|4|3	0.029|0.071|0.036	91.46	4e-39	gi|343459105|gb|AEM37711.1|	NADH dehydrogenase 1 Alpha
344	Unigene13759_All	161844	37.8	41	107	0.33	107|105|100	0.001|0.001|0.001	83.02	0	gi|348526185|ref|XP_003450601.1|	M-protein, striated muscle-like
345	Unigene21552_All	54317.9	99.9	34	348	0.33	336|346|326	0.001|0.001|0.001	93.93	0	gi|348515631|ref|XP_003445343.1|	Desmin-like
346	Unigene15044_All	34303.6	36.5	9	11	0.32	11|10|11	0.002|0.018|0.014	85.67	9e-129	gi|348517054|ref|XP_003446050.1|	Myosin-7-like
347	CL4637.Contig2_All	32184.5	27.9	6	21	0.32	21|21|15	0.001|0.001|0.023	94.62	3e-84	gi|56131579|gb|AAV80375.1|	Slow Troponin T 1
348	Unigene546_All	76572	2.7	2	3	0.32	3|3|3	0.044|0.194|0.045	89.09	0	gi|348508094|ref|XP_003441590.1|	Protein-glutamine gamma-glutamyltransferase 2-like
349	Unigene6575_All	24513.9	78.3	5	31	0.32	31|31|27	0.001|0.001|0.001	95.86	4e-91	gi|410920305|ref|XP_003973624.1|	Myosin regulatory light chain 2, ventricular/cardiac muscle isoform-like
350	Unigene30274_All	50802.1	60.9	21	75	0.32	74|73|70	0.001|0.001|0.001	94.29	0	gi|348517564|ref|XP_003446303.1|	Trifunctional enzyme subunit beta
351	Unigene26713_All	16877.8	18.1	2	15	0.32	15|15|11	0.001|0.003|0.001	94.38	1e-81	gi|47208131|emb|CAF92415.1|	Unnamed protein product
352	Unigene22700_All	51043.6	26.3	10	26	0.32	25|25|23	0.001|0.001|0.001	95.26	0	gi|348517381|ref|XP_003446212.1|	Aldehyde dehydrogenase
353	CL1656.Contig1_All	104484	15	4	13	0.32	16|17|17	0.001|0.006|0.001	95.99	0	gi|348533369|ref|XP_003454178.1|	Hexokinase-1
354	Unigene10856_All	46021.3	68	23	108	0.32	104|108|104	0.001|0.001|0.001	92.44	0	gi|348533377|ref|XP_003454182.1|	Aspartate aminotransferase, cytoplasmic-like
355	CL2688.Contig2_All	61613.5	22.9	11	22	0.32	22|21|22	0.001|0.001|0.001	93.02	0	gi|348510789|ref|XP_003442927.1|	Propionyl-coa carboxylase beta chain
356	CL7131.Contig1_All	44714	34.5	14	39	0.32	39|39|36	0.001|0.001|0.001	97.07	0	gi|348524076|ref|XP_003449549.1|	Succinyl-coa ligase [ADP-forming] subunit beta
357	Unigene28921_All	14442.3	51.5	3	9	0.32	9|9|9	0.008|0.003|0.003	98.53	4e-73	gi|348531046|ref|XP_003453021.1|	Voltage-dependent anion-selective channel protein 2-like
358	Unigene26555_All	7561.55	59.7	3	5	0.31	5|3|4	0.005|0.068|0.002	91.94	8e-29	gi|348530480|ref|XP_003452739.1|	Cytochrome c oxidase subunit 6B1-like
359	Unigene21881_All	31615.9	99.9	12	102	0.31	99|102|99	0.001|0.001|0.001	96.23	6e-165	gi|295792250|gb|ADG29129.1|	Glyceraldehyde-3-phosphate dehydrogenase
360	Unigene34190_All	40090.1	44.7	12	66	0.31	66|66|60	0.001|0.001|0.001	92.22	0	gi|348520380|ref|XP_003447706.1|	Pyruvate dehydrogenase E1 component subunit beta
361	Unigene38104_All	30269.3	59.7	10	59	0.31	56|59|59	0.001|0.001|0.001	98.15	1e-152	gi|339961494|gb|AEK25826.1|	Voltage-dependent anion channel
362	Unigene30529_All	20394	22.1	3	7	0.31	7|7|7	0.006|0.037|0.013	90.12	4e-90	gi|348513699|ref|XP_003444379.1|	NADH dehydrogenase [ubiquinone] 1 Alpha subcomplex subunit 8-like
363	Unigene38452_All	21480.1	19.5	4	7	0.31	7|5|7	0.003|0.014|0.001	90.81	8e-94	gi|229367848|gb|ACQ58904.1|	NADH dehydrogenase 1 beta subcomplex subunit 5precursor
364	Unigene34463_All	15152.3	49.2	5	8	0.31	8|8|8	0.001|0.001|0.010	90.16	1e-51	gi|348525022|ref|XP_003450021.1|	NADH dehydrogenase [ubiquinone] 1 beta subcomplex subunit 7-like
365	Unigene14952_All	33572.8	54.2	12	38	0.31	38|39|39	0.001|0.001|0.001	89.08	5e-156	gi|410918528|ref|XP_003972737.1|	ATP synthase subunit gamma
366	Unigene9682_All	80203.6	6.5	5	7	0.31	7|6|5	0.001|0.006|0.001	87.48	0	gi|348531180|ref|XP_003453088.1|	Reticulon-1-A-like isoform 2
367	CL1140.Contig1_All	55182.9	72.7	14	287	0.31	284|285|273	0.001|0.001|0.001	99.03	0	gi|348506725|ref|XP_003440908.1|	ATP synthase subunit beta
368	Unigene918_All	24489	32.9	5	5	0.31	5|5|5	0.008|0.036|0.033	79.72	3e-97	gi|348539190|ref|XP_003457072.1|	Heat shock protein beta-11-like
369	Unigene6774_All	80120.6	45.1	18	48	0.31	48|47|47	0.001|0.001|0.001	93.98	0	gi|348536897|ref|XP_003455932.1|	NADH-ubiquinone oxidoreductase 75 kda subunit
370	Unigene14010_All	38384	29.2	4	6	0.31	5|6|6	0.004|0.003|0.023	90.48	2e-180	gi|348505862|ref|XP_003440479.1|	Annexin A2-A-like
371	Unigene4743_All	33402.4	56.3	11	47	0.3	47|46|47	0.001|0.001|0.001	89	3e-150	gi|225706838|gb|ACO09265.1|	Short chain 3-hydroxyacyl-coa dehydrogenaseprecursor
372	Unigene10109_All	24508.5	21	5	14	0.3	14|12|14	0.001|0.001|0.001	93.61	9e-111	gi|229366862|gb|ACQ58411.1|	NADH dehydrogenase iron-sulfur protein 7precursor
373	CL895.Contig4_All	85461.4	37.7	12	43	0.3	43|42|43	0.001|0.001|0.001	95.27	0	gi|317419173|emb|CBN81210.1|	Aconitate hydratase
374	CL7290.Contig9_All	36645.8	70	10	117	0.3	114|112|108	0.001|0.001|0.001	96.21	5e-138	gi|317418982|emb|CBN81020.1|	Myosin-7B (Myosin heavy chain 7B, cardiac muscle beta isoform)
375	Unigene28808_All	66916.9	31.9	16	50	0.3	50|50|48	0.001|0.001|0.001	87.44	0	gi|348518572|ref|XP_003446805.1|	Dihydrolipoyllysine-residue acetyltransferase component of Pyruvate dehydrogenase complex
376	CL6224.Contig1_All	10483	61.6	5	11	0.3	11|11|10	0.001|0.026|0.001	98.84	3e-45	gi|317419231|emb|CBN81268.1|	Cytochrome c oxidase subunit vib isoform 1
377	Unigene38161_All	8635.44	35	3	14	0.3	14|14|13	0.001|0.001|0.001	59.26	2e-17	gi|432908625|ref|XP_004077953.1|	Ictacalcin-like
378	Unigene14909_All	44492.7	55.7	18	42	0.29	42|41|40	0.001|0.001|0.001	93.1	0	gi|348524689|ref|XP_003449855.1|	Acetyl-coa acetyltransferase
379	Unigene10720_All	15024.8	15	2	5	0.29	4|5|5	0.008|0.005|0.001	94.55	2e-56	gi|348511237|ref|XP_003443151.1|	NADH dehydrogenase [ubiquinone] 1 Alpha subcomplex subunit 6-like
380	Unigene34026_All	52746.4	33.5	13	39	0.29	39|39|37	0.001|0.001|0.001	94.77	0	gi|317419020|emb|CBN81058.1|	Cytochrome b-c1 complex subunit 1
381	CL7200.Contig3_All	64257.4	10.3	5	13	0.29	13|12|12	0.001|0.004|0.001	82.28	0	gi|348510987|ref|XP_003443026.1|	Chaperone activity of bc1 complex-like
382	Unigene29899_All	36563.9	75.1	15	80	0.29	80|78|72	0.001|0.001|0.001	94.89	0	gi|253314478|ref|NP_001156606.1|	Cytosolic malate dehydrogenase A
383	Unigene53301_All	8140.77	23.6	2	9	0.29	7|9|7	0.001|0.001|0.001	83.1	1e-16	gi|348524540|ref|XP_003449781.1|	Fibrinogen gamma chain-like
384	Unigene30501_All	27835.7	62.7	13	61	0.29	55|59|60	0.001|0.001|0.001	90.34	7e-116	gi|348514668|ref|XP_003444862.1|	ATP synthase subunit b
385	Unigene4137_All	22725.3	31.4	4	6	0.29	5|6|5	0.004|0.033|0.004	86.89	6e-102	gi|348541917|ref|XP_003458433.1|	Titin
386	Unigene14518_All	29296.1	20.2	5	7	0.29	7|7|7	0.001|0.020|0.001	91.91	8e-144	gi|229365834|gb|ACQ57897.1|	Dehydrogenase/reductase SDR family member 4
387	CL7205.Contig2_All	15454	19	2	3	0.28	3|3|3	0.014|0.379|0.036	89.92	6e-64	gi|348512579|ref|XP_003443820.1|	NADH dehydrogenase [ubiquinone] iron-sulfur protein 6
388	Unigene5418_All	40655.5	20.9	5	9	0.28	8|8|8	0.001|0.001|0.002	82.2	2e-149	gi|348542415|ref|XP_003458680.1|	Serum deprivation-response protein-like
389	CL621.Contig1_All	44308.9	52.1	9	23	0.28	28|28|27	0.001|0.001|0.001	95.21	0	gi|348522185|ref|XP_003448606.1|	Sarcoplasmic/endoplasmic reticulum calcium atpase 2-like
390	Unigene4655_All	33134.2	62.4	3	17	0.28	17|16|17	0.002|0.006|0.001	93.29	6e-157	gi|432950006|ref|XP_004084342.1|	ADP/ATP translocase 1-like
391	Unigene30252_All	47657.4	55.4	21	115	0.28	115|115|114	0.001|0.001|0.001	92.29	0	gi|348509534|ref|XP_003442303.1|	Aspartate aminotransferase
392	Unigene4021_All	44873.2	9.8	1	9	0.28	9|9|9	0.003|0.014|0.001	91.18	0	gi|410909518|ref|XP_003968237.1|	Pyruvate dehydrogenase E1 component subunit Alpha, somatic formisoform 2
393	Unigene10004_All	34072.3	22.8	5	13	0.28	13|13|12	0.001|0.001|0.001	93.81	2e-158	gi|348521806|ref|XP_003448417.1|	Cytochrome c1, heme proteinisoform 1
394	CL1461.Contig1_All	19451.3	15.6	2	3	0.28	3|3|3	0.089|0.042|0.024	90.75	1e-78	gi|348516435|ref|XP_003445744.1|	Methylmalonyl-coa epimerase
395	Unigene23640_All	30370.7	82.7	20	175	0.28	174|170|168	0.001|0.001|0.001	79.35	2e-117	gi|47219204|emb|CAG11222.1|	Unnamed protein product
396	CL163.Contig4_All	113262	6.1	1	2	0.28	5|5|5	0.075|0.011|0.044	89.71	0	gi|348526406|ref|XP_003450710.1|	Sodium/potassium-transporting atpase subunit Alpha-3-like
397	CL1929.Contig5_All	51498.8	29.1	5	10	0.28	9|8|8	0.003|0.001|0.001	93.38	0	gi|432915855|ref|XP_004079220.1|	Calcium-binding mitochondrial carrier protein Aralar1-like
398	Unigene7121_All	5668.04	35.3	2	8	0.28	7|8|8	0.001|0.011|0.002	80	4e-17	gi|348514578|ref|XP_003444817.1|	ATP synthase subunit epsilon
399	CL793.Contig2_All	292434	27.6	27	86	0.28	84|86|85	0.001|0.001|0.001	89.65	0	gi|348522668|ref|XP_003448846.1|	Filamin-C-like
400	Unigene26707_All	11039.7	55	5	18	0.27	18|17|17	0.001|0.001|0.001	91	3e-48	gi|47206376|emb|CAF92313.1|	Unnamed protein product
401	CL3549.Contig1_All	37049.2	5.7	2	5	0.27	4|4|5	0.006|0.003|0.061	83.33	1e-129	gi|410907305|ref|XP_003967132.1|	Ubiquinone biosynthesis protein COQ9
402	Unigene18425_All	11598.9	23.5	2	5	0.27	5|5|3	0.004|0.001|0.017	76.53	5e-19	gi|410905573|ref|XP_003966266.1|	Protein S100-A11-like
403	Unigene4672_All	50955.8	75.4	6	91	0.27	82|88|88	0.001|0.001|0.001	95.31	0	gi|116062151|dbj|BAF34706.1|	Fast skeletal Myosin heavy chain isoform mmyh-11
404	Unigene37210_All	30255.3	48.1	8	29	0.27	29|29|29	0.001|0.001|0.001	98.15	1e-151	gi|317419468|emb|CBN81505.1|	Voltage-dependent anion-selective channel protein 2
405	Unigene34388_All	22738.4	64.6	10	58	0.27	58|58|57	0.001|0.001|0.001	89.47	1e-98	gi|348535463|ref|XP_003455220.1|	ATP synthase subunit O
406	CL1912.Contig5_All	48477.7	94.4	22	129	0.27	126|127|117	0.001|0.001|0.001	93.29	0	gi|410903838|ref|XP_003965400.1|	Creatine kinase S-typeisoform 1
407	Unigene21737_All	13232.6	55.2	3	19	0.27	19|18|17	0.001|0.001|0.001	84.48	7e-53	gi|348524988|ref|XP_003450004.1|	ATP synthase subunit d
408	CL5273.Contig1_All	29052.5	9.9	2	4	0.27	4|3|4	0.009|0.076|0.011	96.3	7e-138	gi|317419951|emb|CBN81987.1|	Protein-cysteine N-palmitoyltransferase HHAT-like protein
409	Unigene1450_All	11103	45.6	2	13	0.27	13|13|13	0.001|0.001|0.001	91.26	4e-41	gi|432900004|ref|XP_004076677.1|	ATP synthase subunit g
410	Unigene10791_All	103937	73.7	30	184	0.27	183|177|180	0.001|0.001|0.001	97.2	0	gi|348501572|ref|XP_003438343.1|	Alpha-actinin-2-like
411	CL438.Contig1_All	15999.1	45.6	4	8	0.26	8|8|8	0.049|0.085|0.014	94.63	9e-79	gi|209148338|gb|ACI32932.1|	Voltage-dependent anion-selective channel protein 2
412	Unigene22486_All	8594.54	46.1	4	5	0.26	4|5|5	0.005|0.014|0.001	88.16	5e-33	gi|410927015|ref|XP_003976963.1|	Cytochrome c oxidase subunit 6C-1-like
413	Unigene2293_All	18995.3	13.5	1	2	0.26	5|5|5	0.006|0.032|0.171	95.71	4e-72	gi|348521468|ref|XP_003448248.1|	Troponin I, slow skeletal muscle-like
414	Unigene18844_All	15229.8	67.2	7	38	0.26	38|38|38	0.001|0.001|0.001	94.78	4e-69	gi|226731859|gb|ACO82026.1|	Fatty acid binding protein H6 isoform
415	Unigene33093_All	14202.5	21.6	2	10	0.26	8|10|10	0.001|0.007|0.003	91.2	1e-62	gi|348531026|ref|XP_003453011.1|	Brain protein 44-like
416	Unigene53062_All	11833.9	21.9	2	5	0.26	5|4|5	0.028|0.011|0.164	85.71	5e-49	gi|47214568|emb|CAG13290.1|	Unnamed protein product
417	CL76.Contig2_All	7875.71	31.2	2	9	0.26	9|9|9	0.001|0.001|0.035	96.72	1e-27	gi|432877549|ref|XP_004073154.1|	Four and a half LIM domains protein 1-like isoform 1
418	CL3017.Contig2_All	167271	58.4	4	12	0.26	11|9|10	0.001|0.001|0.001	89.48	0	gi|348533301|ref|XP_003454144.1|	Myomesin-2-like
419	Unigene34376_All	12641.6	10	1	10	0.26	10|10|9	0.001|0.004|0.001	92.13	3e-43	gi|432871032|ref|XP_004071837.1|	ATP synthase subunit f
420	CL6786.Contig1_All	26363.2	24.8	7	13	0.26	12|12|12	0.001|0.001|0.001	90.5	1e-118	gi|225706936|gb|ACO09314.1|	Delta3,5-delta2,4-dienoyl-coa isomeraseprecursor
421	Unigene14913_All	44569	38.4	11	21	0.25	19|19|19	0.001|0.001|0.001	91.15	0	gi|348536024|ref|XP_003455497.1|	Calsequestrin-2-like
422	Unigene34566_All	34453.4	28	7	9	0.25	8|9|8	0.001|0.005|0.002	98.92	8e-161	gi|78523100|gb|ABB46295.1|	Four and a half LIM domains protein 2
423	Unigene18306_All	11239.7	46.9	5	10	0.25	10|10|10	0.003|0.012|0.003	91.46	8e-41	gi|229366308|gb|ACQ58134.1|	Cytochrome b-c1 complex subunit 8
424	CL794.Contig1_All	52292.2	5.1	3	5	0.25	5|4|5	0.004|0.004|0.001	85.98	0	gi|348506002|ref|XP_003440549.1|	Pyruvate dehydrogenase protein X component
425	Unigene5440_All	23144.6	99.9	12	113	0.25	109|108|99	0.001|0.001|0.001	94.39	1e-89	gi|348546281|ref|XP_003460607.1|	Myosin-6-like, partial
426	Unigene22392_All	16986.5	25.2	3	12	0.25	12|11|12	0.003|0.001|0.001	93.2	3e-70	gi|348521204|ref|XP_003448116.1|	NADH dehydrogenase [ubiquinone] 1 Alpha subcomplex subunit 12-like
427	Unigene9424_All	28729.5	20	4	10	0.25	10|9|10	0.002|0.001|0.009	88.08	1e-136	gi|348538595|ref|XP_003456776.1|	Carbonic anhydrase-like
428	Unigene18242_All	18992.3	99.9	6	230	0.25	222|217|204	0.001|0.001|0.001	94.01	2e-87	gi|410922611|ref|XP_003974776.1|	Myosin regulatory light chain 2, ventricular/cardiac muscle isoform-like
429	CL55.Contig3_All	22666	38.1	5	10	0.25	10|10|8	0.002|0.005|0.002	88	4e-101	gi|348541917|ref|XP_003458433.1|	Titin
430	Unigene13838_All	25292.7	19	4	5	0.25	3|5|5	0.046|0.229|0.002	85.14	3e-108	gi|348532594|ref|XP_003453791.1|	Ubiquinone biosynthesis protein COQ7 homolog
431	CL5458.Contig1_All	20461.4	38.1	8	22	0.25	20|22|22	0.001|0.001|0.001	82.39	1e-70	gi|348539065|ref|XP_003457010.1|	Cytochrome c oxidase subunit 4 isoform 2
432	Unigene22568_All	14721.8	42.5	4	14	0.25	11|13|12	0.001|0.001|0.001	93.7	6e-65	gi|348529568|ref|XP_003452285.1|	NADH dehydrogenase [ubiquinone] 1 beta subcomplex subunit 6-like
433	Unigene38621_All	19081.2	79.2	8	40	0.24	40|40|36	0.001|0.001|0.001	92.21	3e-79	gi|62955715|ref|NP_001017871.1|	Myosin, light chain 10, regulatory
434	Unigene33207_All	19148.4	99.9	13	143	0.24	139|136|130	0.001|0.001|0.001	99.41	2e-95	gi|7678730|dbj|BAA95128.1|	Myosin light chain 2 [Katsuwonus pelamis]
435	CL1163.Contig1_All	55416.9	57.6	20	166	0.24	166|166|162	0.001|0.001|0.001	95.8	0	gi|410907197|ref|XP_003967078.1|	Isocitrate dehydrogenase [NADP]
436	Unigene15717_All	8840.73	84	2	8	0.24	8|8|7	0.002|0.004|0.003	91.53	1e-22	gi|159032468|gb|ABW87635.1|	Slow Myosin heavy chain 3, partial
437	Unigene1447_All	18392.8	33.8	4	25	0.24	25|25|21	0.001|0.001|0.001	87.9	2e-66	gi|47211537|emb|CAF89919.1|	Unnamed protein product
438	CL4601.Contig1_All	21682.4	72.5	10	66	0.24	64|64|64	0.001|0.001|0.001	94.71	6e-89	gi|348514945|ref|XP_003445000.1|	Troponin I, slow skeletal muscle-like
439	CL972.Contig1_All	133789	61.9	59	359	0.24	347|347|314	0.001|0.001|0.001	91.01	0	gi|410918823|ref|XP_003972884.1|	Myosin-binding protein C, slow-type-like
440	Unigene11028_All	8122.43	66.2	4	16	0.24	16|16|16	0.001|0.001|0.001	100	2e-17	gi|410922220|ref|XP_003974581.1|	ATP synthase subunit e
441	Unigene6074_All	23697.6	23.5	5	9	0.24	9|9|7	0.001|0.001|0.004	84.51	2e-104	gi|348541917|ref|XP_003458433.1|	Titin
442	CL2668.Contig3_All	19479.1	49.1	6	13	0.23	12|11|13	0.001|0.001|0.001	92.12	2e-80	gi|226434427|dbj|BAH56389.1|	Myosin heavy chain
443	Unigene7147_All	10398.6	26.3	3	5	0.23	4|5|5	0.012|0.003|0.001	95.79	2e-32	gi|47216321|emb|CAG03358.1|	Unnamed protein product
444	Unigene740_All	18500.6	85.7	7	61	0.23	60|58|54	0.001|0.001|0.001	98.76	8e-70	gi|229365730|gb|ACQ57845.1|	Troponin C, slow skeletal and cardiac muscles
445	CL515.Contig1_All	116720	34.4	2	5	0.23	59|58|57	0.001|0.001|0.001	94.75	0	gi|348536126|ref|XP_003455548.1|	2-oxoglutarate dehydrogenase
446	CL5584.Contig2_All	51917.4	27.4	9	16	0.23	16|16|16	0.001|0.001|0.001	90.25	0	gi|410906989|ref|XP_003966974.1|	Very long-chain specific acyl-coa dehydrogenase
447	Unigene4319_All	26661.6	99.9	3	10	0.23	10|10|8	0.001|0.010|0.002	93.3	5e-88	gi|432915647|ref|XP_004079191.1|	Myosin-7
448	Unigene14872_All	17595.1	22.4	3	14	0.23	14|14|13	0.001|0.001|0.001	92.31	3e-68	gi|348534969|ref|XP_003454974.1|	Acyl carrier protein
449	Unigene38006_All	43828.5	36.7	9	32	0.23	31|32|32	0.001|0.001|0.001	93.08	0	gi|348518734|ref|XP_003446886.1|	Pyruvate dehydrogenase E1 component subunit Alpha, somatic form
450	Unigene38427_All	15716.4	90.5	9	293	0.23	282|284|252	0.001|0.001|0.001	86.39	5e-70	gi|213385110|dbj|BAG84239.1|	Myoglobin [Seriola dumerili]
451	CL5584.Contig3_All	28734.8	13	2	5	0.23	4|5|5	0.005|0.088|0.031	89.69	7e-124	gi|160774198|gb|AAI55202.1|	Acadvl protein
452	Unigene35186_All	11052.9	39.4	2	6	0.23	6|6|6	0.001|0.001|0.002	85.11	3e-42	gi|47214569|emb|CAG13291.1|	Unnamed protein product
453	Unigene34103_All	15349.6	90.9	6	34	0.22	33|31|34	0.001|0.001|0.001	92.42	2e-62	gi|410902787|ref|XP_003964875.1|	LOW QUALITY PROTEIN: Myosin heavy chain, fast skeletal muscle, partial
454	Unigene37162_All	11892.6	28.2	4	12	0.22	11|10|11	0.001|0.001|0.001	100	3e-54	gi|444708493|gb|ELW49556.1|	Histone H3.3 [Tupaia chinensis]
455	CL823.Contig7_All	34456.9	52.3	2	2	0.22	7|7|7	0.048|0.108|0.029	94.63	1e-157	gi|432877597|ref|XP_004073178.1|	ADP/ATP translocase 2-like
456	CL2167.Contig2_All	31928.5	8.4	2	4	0.22	3|4|3	0.034|0.097|0.005	90.91	5e-146	gi|348541249|ref|XP_003458099.1|	Complement component 1 Q subcomponent-binding protein
457	Unigene18673_All	12840.6	96.5	3	63	0.22	62|61|60	0.001|0.001|0.001	96.46	4e-62	gi|432915647|ref|XP_004079191.1|	Myosin-7
458	CL621.Contig13_All	95481.3	62.2	22	101	0.22	105|104|96	0.001|0.001|0.001	94.68	0	gi|410902045|ref|XP_003964505.1|	Sarcoplasmic/endoplasmic reticulum calcium atpase 1-like
459	Unigene3796_All	54366.5	50.8	19	35	0.22	35|35|35	0.001|0.001|0.001	69.09	0	gi|47214568|emb|CAG13290.1|	Unnamed protein product
460	CL2277.Contig1_All	35289.6	53.5	14	47	0.22	47|45|45	0.001|0.001|0.001	90.69	4e-161	gi|229366746|gb|ACQ58353.1|	Electron transfer flavoprotein subunit Alphaprecursor
461	Unigene15531_All	18888.7	76	2	30	0.22	30|30|30	0.001|0.001|0.001	92.4	3e-76	gi|339896077|gb|AEK21792.1|	Fast skeletal muscle Myosin heavy chain isoform 3
462	CL3303.Contig1_All	40104	4.7	2	3	0.22	3|3|3	0.026|0.036|0.016	90.8	0	gi|348531158|ref|XP_003453077.1|	Isovaleryl-coa dehydrogenase
463	Unigene30062_All	16519.5	62.5	5	8	0.21	8|8|8	0.025|0.007|0.104	95.83	5e-61	gi|317418982|emb|CBN81020.1|	Myosin-7B (Myosin heavy chain 7B, cardiac muscle beta isoform)
464	Unigene24317_All	22069.3	72	1	3	0.21	3|3|3	0.024|0.009|0.025	98.94	9e-90	gi|317419775|emb|CBN81811.1|	Slow Myosin heavy chain 2
465	Unigene34108_All	6038.98	28.8	2	18	0.21	18|18|18	0.001|0.001|0.001	88.68	3e-18	gi|348517566|ref|XP_003446304.1|	6.8 kda mitochondrial proteolipid-like
466	Unigene5916_All	20568.9	62.9	9	32	0.21	32|32|32	0.001|0.001|0.001	82.02	3e-71	gi|432862965|ref|XP_004069960.1|	Troponin I, slow skeletal muscle-like
467	Unigene21736_All	7339.84	25.8	2	23	0.21	23|23|22	0.001|0.001|0.001	91.94	4e-26	gi|410917033|ref|XP_003971991.1|	ATP synthase subunit disoform 1
468	Unigene37634_All	22496.2	72.3	12	96	0.2	92|92|85	0.001|0.001|0.001	96.77	2e-84	gi|410903452|ref|XP_003965207.1|	Myosin light chain 4-like
469	Unigene5031_All	22842.5	99.9	7	110	0.2	99|107|109	0.001|0.001|0.001	93.33	4e-90	gi|410932121|ref|XP_003979442.1|	Myosin heavy chain, fast skeletal muscle-like, partial
470	Unigene19876_All	9766.93	6.1	1	2	0.2	2|2|2	0.006|0.282|0.032	100	2e-46	gi|348531878|ref|XP_003453435.1|	Heparan sulfate glucosamine 3-O-sulfotransferase 3B1-like
471	Unigene21409_All	45324.4	2.7	1	3	0.2	3|3|3	0.035|0.016|0.005	90.93	0	gi|348514720|ref|XP_003444888.1|	Aminomethyltransferase
472	Unigene11244_All	9748.94	45.9	4	7	0.19	7|6|6	0.031|0.001|0.027	92.68	7e-31	gi|229366320|gb|ACQ58140.1|	NADH dehydrogenase 1 Alpha subcomplex subunit 4
473	Unigene14919_All	18754.7	38	3	18	0.18	18|18|18	0.001|0.001|0.001	97.16	1e-75	gi|410912010|ref|XP_003969483.1|	Cytochrome c oxidase subunit 5A
474	Unigene22521_All	15212.2	38.5	5	17	0.18	16|16|16	0.001|0.001|0.001	86.92	4e-40	gi|348506735|ref|XP_003440913.1|	ATP synthase-coupling factor 6isoform 1
475	CL3553.Contig4_All	27489.4	51.3	5	8	0.17	8|7|8	0.001|0.002|0.033	87.44	2e-62	gi|348544993|ref|XP_003459965.1|	Troponin T, fast skeletal muscle-like
476	Unigene30593_All	7287.73	12.9	1	3	0.17	3|3|3	0.013|0.004|0.025	93.55	7e-28	gi|229366812|gb|ACQ58386.1|	Cytochrome b-c1 complex subunit 9
477	Unigene17428_All	103776	7.6	4	11	0.17	11|11|11	0.002|0.008|0.002	92.2	0	gi|348513015|ref|XP_003444038.1|	Probable 2-oxoglutarate dehydrogenase E1 component DHKTD1
478	Unigene5134_All	30925.2	68.7	4	15	0.16	15|15|15	0.001|0.001|0.001	94.24	3e-145	gi|432877597|ref|XP_004073178.1|	ADP/ATP translocase 2-like
479	Unigene38016_All	21423.6	71.3	8	104	0.16	98|98|104	0.001|0.001|0.001	93.08	2e-83	gi|16117828|dbj|BAB69817.1|	Myosin light chain 1
480	CL1493.Contig2_All	11542	80.8	2	16	0.16	15|16|16	0.001|0.001|0.001	96.15	9e-53	gi|229366230|gb|ACQ58095.1|	Cytochrome c
481	CL3530.Contig1_All	8187.71	20	1	5	0.15	3|3|3	0.004|0.007|0.004	92.86	5e-30	gi|348539059|ref|XP_003457007.1|	Troponin C, skeletal muscle-like
482	CL7290.Contig6_All	104767	99.9	18	221	0.15	216|211|216	0.001|0.001|0.001	92.43	0	gi|410924225|ref|XP_003975582.1|	Myosin-7
483	Unigene30590_All	7597	15.2	1	2	0.15	2|2|2	0.041|0.101|0.024	86.67	7e-24	gi|410921158|ref|XP_003974050.1|	Cytochrome b-c1 complex subunit 10-like
484	Unigene4518_All	19455.9	64	2	22	0.15	22|21|22	0.001|0.001|0.001	93.71	2e-86	gi|163644331|ref|NP_001106204.1|	Ventricular Myosin heavy chain
485	Unigene18486_All	32155.5	33.8	5	19	0.15	19|19|18	0.001|0.001|0.002	96.36	1e-165	gi|317418982|emb|CBN81020.1|	Myosin-7B (Myosin heavy chain 7B, cardiac muscle beta isoform)
486	Unigene4567_All	223489	95.6	5	27	0.15	26|27|26	0.001|0.001|0.001	91.75	0	gi|211578412|ref|NP_001096096.2|	Slow Myosin heavy chain 2
487	Unigene5142_All	33354.3	99.9	9	95	0.14	130|133|134	0.001|0.001|0.001	91.99	1e-139	gi|38177589|gb|AAF00096.2|AF114427_1	Ventricular Myosin heavy chain
488	CL959.Contig4_All	14130.3	99.9	6	33	0.14	31|33|33	0.001|0.001|0.001	98.1	2e-26	gi|221219564|gb|ACM08443.1|	Tropomyosin-1 Alpha chain
489	CL4476.Contig1_All	18027.3	99.9	1	14	0.14	14|14|13	0.001|0.001|0.001	96.86	2e-73	gi|221158265|gb|ACM07329.1|	Troponin C
490	CL4279.Contig2_All	13582	24	3	5	0.14	4|5|5	0.005|0.035|0.075	95.04	6e-63	gi|410918307|ref|XP_003972627.1|	Tropomodulin-1-like
491	CL7290.Contig4_All	223679	99.9	16	110	0.13	105|108|110	0.001|0.001|0.001	86.38	0	gi|239937537|ref|NP_001155228.1|	Myosin heavy chain
492	CL7290.Contig1_All	223660	99.9	5	35	0.13	34|34|33	0.001|0.001|0.001	90.97	0	gi|211578412|ref|NP_001096096.2|	Slow Myosin heavy chain 2
493	CL2163.Contig2_All	36604.1	47.6	13	69	0.12	69|69|69	0.001|0.001|0.001	97.31	0	gi|238800095|gb|ACR55893.1|	Lactate dehydrogenase B
494	CL959.Contig8_All	32505.6	99.9	5	51	0.12	47|51|51	0.001|0.001|0.001	94.01	4e-97	gi|221219564|gb|ACM08443.1|	Tropomyosin-1 Alpha chain
495	CL7248.Contig2_All	81106	76.4	8	37	0.11	36|36|37	0.001|0.001|0.001	97.61	0	gi|333108579|gb|AEF15872.1|	Slow skeletal muscle Myosin heavy chain
496	Unigene4853_All	21257.2	99.9	2	26	0.11	23|25|26	0.001|0.001|0.001	97.81	5e-63	gi|116062141|dbj|BAF34701.1|	Fast skeletal Myosin heavy chain isoform mmyh-1
497	CL4560.Contig1_All	26252.3	2.2	1	1	0.1	1|1|1	0.018|0.137|0.037	67.84	5e-81	gi|334362279|gb|AEG78339.1|	Caspase recruitment domain family, member 6-like protein
498	Unigene1623_All	25562.4	8.6	1	1	0.1	1|1|1	0.054|0.016|0.031	88.26	1e-71	gi|432944888|ref|XP_004083436.1|	Atpase family AAA domain-containing protein 2-like
499	Unigene4953_All	43215.8	81.9	3	11	0.1	11|11|11	0.001|0.001|0.001	98.43	0	gi|333108579|gb|AEF15872.1|	Slow skeletal muscle Myosin heavy chain
