# Supplementary material for: Proteomic and microRNA Transcriptome Analysis revealed the microRNA-SmyD1 network regulation in Skeletal Muscle Fibers performance of Chinese perch
Source: Sci Rep. 2017 Nov 28;7:16498. doi: 10.1038/s41598-017-16718-2 (PMC5705591; doi:10.1038/s41598-017-16718-2)
Supplement: Supplementary file 3 — Dataset 2 [file 41598_2017_16718_MOESM3_ESM.xlsx]

## Sheet: Sheet1
Supplementary Table S3: All differential miRNAs in Fast and Slow muscle.
Number	Rpter Index	Reporter Name	p-value	Mean(Group1, fast muscle)	StDev	Mean(Group2, slow muscle)	StDev	Log2 (G2/G1)	Signal(Group1,S01-G1-Fast)	Signal(Group1,S04-G4-Fast)	Signal(Group1,S05-G5-Fast)	Signal(Group2,S02-G1-Slow)	Signal(Group 2,S03-G4-Slow)	Signal(Grou2,S06 - G5-Slow)
1	145	dre-miR-145	0.00100462	966.424	23.6927	2813.87	148.218	1.54183	947.091	959.327	992.854	2929.59	2865.21	2646.8
2	299	dre-miR-499	0.00199295	95.8947	43.8908	4290.4	1592.43	5.48352	137.542	100.081	50.0608	4302.7	5876.64	2691.86
3	243	dre-miR-126a-3p	0.00295451	624.768	103.029	3543	989.472	2.50358	520.383	627.538	726.385	3541.98	4532.98	2554.03
4	123	dre-miR-460-5p	0.00360583	1070.07	242.845	235.809	47.6657	-2.18201	1318.36	833.066	1058.78	182.996	248.797	275.635
5	119	sch-mir-460	0.00426073	1235.13	235.831	274.407	70.5442	-2.17027	1407.1	966.285	1331.99	203.852	274.429	344.941
6	58	dre-miR-202-3p	0.00620282	529.745	104.449	5.64218	2.70329	-6.5529	431.373	639.362	518.501	7.42027	2.5313	6.97498
7	242	sch-mir-670	0.00642301	1501.92	354.298	383.308	100.124	-1.97023	1907.83	1254.72	1343.22	378.077	285.902	485.946
8	332	dre-miR-133c	0.00653216	1219.16	424.824	214.191	65.843	-2.50891	1074.65	1697.38	885.439	175.584	290.217	176.772
9	184	dre-miR-144	0.00681491	771.195	135.347	18.2214	8.34713	-5.40339	883.925	621.086	808.574	18.9982	9.51302	26.153
10	2	dre-let-7a	0.0154043	2157.39	556.293	5694.45	1121.44	1.40027	2550.1	2401.25	1520.81	5291.69	4830.02	6961.65
11	250	sch-mir-324	0.0176344	1646.8	641.331	190.913	144.126	-3.10868	1037.13	1587.58	2315.69	131.704	85.821	355.214
12	1	sch-let-7a	0.0199343	1617.92	404.517	3891.63	790.976	1.26623	1883.17	1818.26	1152.33	3680.53	3227.61	4766.73
13	283	dre-miR-30c	0.0205548	527.225	37.9059	1290.12	254.208	1.29101	528.88	488.518	564.275	1405.18	1466.45	998.721
14	18	sch-mir-202	0.0210124	490.522	118.107	5.58593	4.00141	-6.45638	424.843	626.87	419.854	8.19093	0.978618	7.58826
15	7	dre-let-7f	0.0219182	1465.57	316.826	3127.3	606.908	1.09345	1661.95	1634.7	1100.07	2978.97	2608.3	3794.62
16	239	dre-miR-125b	0.0244032	2156.98	324.199	3985.93	734.624	0.885904	2383.48	2301.85	1785.6	4254.92	4548.14	3154.72
17	274	sch-mir-765	0.0262909	1154.45	184.351	195.386	107.975	-2.5628	958.077	1181.47	1323.8	133.855	132.242	320.062
18	240	dre-miR-125c	0.0326112	2063.81	339.704	3690.56	701.774	0.838532	2291.15	2226.98	1673.31	3910.43	4256.08	2905.18
19	113	dre-miR-25	0.035343	964.652	201.084	489.942	108.293	-0.977397	1008.87	745.14	1139.95	368.223	525.988	575.615
20	247	dre-miR-205	0.0375605	943.861	259.988	61.1394	63.8771	-3.9484	663.688	990.561	1177.33	29.3293	19.4131	134.676
21	144	sch-mir-352	0.0413916	1297.31	329.286	2748.13	739.775	1.08293	1438.85	1532.16	920.916	2484.69	2176.13	3583.57
22	196	dre-miR-15b	0.0418728	420.927	88.0706	249.219	40.1757	-0.756157	354.357	520.791	387.634	265.179	203.516	278.962
23	67	dre-miR-210-5p	0.043916	527.451	46.8173	288.895	62.5544	-0.868492	498.852	502.021	581.48	277.508	356.36	232.816
24	325	sch-mir-133d	0.0470152	10928.4	790.905	6950.58	1107.18	-0.65288	11829.8	10604.8	10350.6	7154.23	7941.79	5755.72
25	324	sch-mir-133c	0.0472166	13008.4	730.402	9011.29	1174.94	-0.529634	13828.6	12768.1	12428.4	9297.51	10016.7	7719.68
26	187	sch-mir-144	0.000899012	184.858	5.60966	8.69452	1.41408	-4.41017	185.4	190.177	178.997	10.3262	7.82495	7.93243
27	203	dre-miR-16c	0.0021975	0.809929	0.420396	40.6886	21.5869	5.65069	0.525458	1.29281	0.611518	27.7835	65.6098	28.6726
28	255	dre-miR-143	0.00236647	48.8111	10.967	253.41	46.8933	2.37619	60.6515	39.0013	46.7806	274.37	286.167	199.692
29	234	dre-miR-148	0.00308078	0.481988	0.250356	42.2607	30.8013	6.45417	0.247309	0.745521	0.453134	24.9767	77.8223	23.9831
30	114	dre-miR-126a-5p	0.0033835	1.15715	0.749468	70.3731	42.6125	5.92637	0.592324	2.00739	0.871733	49.6656	119.382	42.0716
31	69	dre-miR-222a	0.00404662	217.828	15.0131	317.071	14.3511	0.541616	206.815	211.74	234.929	311.107	333.442	306.663
32	226	dre-miR-128	0.00480091	318.333	16.9091	234.105	10.7352	-0.443377	302.775	315.894	336.328	221.863	238.54	241.913
33	186	dre-miR-365	0.00807541	163.244	45.6556	50.5575	8.86837	-1.69103	127.379	214.639	147.714	47.3725	60.5785	43.7215
34	257	sch-mir-143	0.00903594	53.3188	3.69685	184.016	33.0467	1.78712	56.1039	49.1246	54.7279	201.532	204.618	145.899
35	103	dre-miR-301a	0.0140132	0.506481	0.378006	19.9146	19.5073	5.29718	0.330724	0.940366	0.248352	6.85999	42.339	10.5449
36	153	sch-mir-147	0.0160393	0.592687	0.620518	20.1909	12.8551	5.09029	0.1586	1.30341	0.316051	7.4209	33.1295	20.0224
37	115	dre-miR-142b-5p	0.0162849	80.7088	21.3575	24.5102	8.17376	-1.71934	80.2027	59.6088	102.315	17.3846	22.7131	33.433
38	6	dre-let-7e	0.0186543	143.162	15.0807	205.291	16.0679	0.520024	125.806	153.061	150.62	219.734	208.157	187.983
39	175	sch-mir-200b	0.021406	292.541	85.8031	11.509	8.39402	-4.66781	345.193	193.531	338.899	9.8645	4.05885	20.6035
40	297	dre-miR-194b	0.0237449	33.7862	8.82597	13.571	3.53415	-1.31591	28.1503	29.2506	43.9578	14.3807	9.7022	16.6299
41	285	sch-mir-30c	0.0261489	164.603	7.59145	392.669	94.9232	1.25432	156.825	171.993	164.991	374.692	495.295	308.02
42	132	dre-miR-2188-3p	0.0262401	1.20833	0.885031	41.1299	1.0964	5.0891	0.254388	2.00275	1.36786	41.0197	40.0928	42.2773
43	296	dre-miR-155	0.0266787	0.271888	0.344149	197.792	186.343	9.50675	0.148626	0.00634489	0.660694	12.2972	196.106	384.972
44	159	dre-miR-20a-5p	0.0274675	30.1128	3.77775	79.2922	18.3199	1.3968	27.0739	28.9221	34.3425	91.2374	88.4393	58.2
45	95	dre-miR-17a-5p	0.0294188	74.8787	10.2746	117.642	16.2314	0.651779	76.0154	84.5376	64.0829	131.727	121.309	99.8912
46	112	sch-mir-142b	0.0330162	3.07002	2.87333	27.3076	15.9556	3.15298	6.34127	1.91419	0.954602	19.8232	45.6295	16.4701
47	62	sch-miR-103	0.0333621	16.825	4.25972	36.7323	10.3277	1.12644	15.1833	21.6613	13.6304	29.7786	31.819	48.5993
48	33	dre-miR-129-3p	0.0344483	32.9658	7.65916	15.4331	3.89784	-1.09494	33.8127	40.1663	24.9184	15.7995	19.1348	11.365
49	279	sch-mir-24b	0.035741	389.581	68.5642	248.045	23.4926	-0.651322	428.843	310.411	429.489	261.337	261.878	220.92
50	101	sch-mir-456	0.0368911	15.5926	4.90527	40.4795	12.7559	1.37633	10.0726	19.4523	17.2528	36.1212	30.4739	54.8434
51	191	dre-miR-10d-5p	0.0386011	129.533	13.7648	95.8577	9.50102	-0.434356	132.797	114.43	141.373	86.2671	105.267	96.0395
52	156	sch-mir-1814a	0.0394253	0.0564522	0.0529382	18.7979	15.6229	8.37932	0.107967	0.00219731	0.0591921	6.32124	13.7524	36.3201
53	37	dre-miR-457b	0.0402018	2.80658	2.74149	31.349	7.84475	3.48153	1.39136	5.96646	1.06192	33.1052	38.1668	22.775
54	139	dre-miR-738	0.042363	57.6621	34.6012	7.83754	1.68647	-2.87915	52.9853	94.3638	25.6372	9.22902	5.96196	8.32165
55	108	dre-miR-140-5p	0.0427389	4.57796	3.21444	39.2516	10.3189	3.09998	4.15486	7.98299	1.59602	47.2362	42.9186	27.6
56	126	dre-miR-2185-5p	0.0435468	25.8645	8.68832	11.1843	2.1632	-1.2095	27.5053	33.6155	16.4728	9.09499	13.4145	11.0434
57	192	dre-miR-140-3p	0.0437051	193.648	56.216	86.0654	21.5874	-1.16993	217.768	129.397	233.78	64.6282	85.7679	107.8
58	290	dre-miR-19a-3p	0.0457262	2.45901	1.88619	25.2616	16.9274	3.3608	4.62363	1.16814	1.58525	29.117	39.9287	6.73898
59	210	dre-miR-196a	0.0488556	5.46244	4.53233	47.1454	17.0549	3.1095	3.76072	2.02726	10.5993	28.3301	51.5176	61.5886
