# Supplementary material for: Proteomic and microRNA Transcriptome Analysis revealed the microRNA-SmyD1 network regulation in Skeletal Muscle Fibers performance of Chinese perch
Source: Sci Rep. 2017 Nov 28;7:16498. doi: 10.1038/s41598-017-16718-2 (PMC5705591; doi:10.1038/s41598-017-16718-2)
Supplement: Supplementary file 4 — Dataset 3 [file 41598_2017_16718_MOESM4_ESM.xlsx]

## Sheet: Sheet1
Supplementary Table S4
Terms from the Component Ontology with p-value as good or better than 1
Gene Ontology term	Cluster frequency	Protein frequency of use	P-value
Mitochondrial part	30 out of 133 genes, 22.6%	55 out of 635 genes, 8.7%	7.85e-09
Mitochondrion	38 out of 133 genes, 28.6%	81 out of 635 genes, 12.8%	1.41e-08
Mitochondrial membrane	24 out of 133 genes, 18.0%	44 out of 635 genes, 6.9%	3.4e-07
Mitochondrial inner membrane	19 out of 133 genes, 14.3%	31 out of 635 genes, 4.9%	5.87e-07
Organelle inner membrane	19 out of 133 genes, 14.3%	31 out of 635 genes, 4.9%	5.87e-07
Mitochondrial envelope	25 out of 133 genes, 18.8%	48 out of 635 genes, 7.6%	6.13e-07
Proton-transporting ATP synthase complex	11 out of 133 genes, 8.3%	13 out of 635 genes, 2.0%	1.28e-06
Proton-transporting two-sector atpase complex	11 out of 133 genes, 8.3%	14 out of 635 genes, 2.2%	4.89e-06
Organelle envelope	25 out of 133 genes, 18.8%	53 out of 635 genes, 8.3%	6.82e-06
Envelope	25 out of 133 genes, 18.8%	53 out of 635 genes, 8.3%	6.82e-06
Intracellular organelle part	69 out of 133 genes, 51.9%	224 out of 635 genes, 35.3%	7.28e-06
Myosin complex	15 out of 133 genes, 11.3%	24 out of 635 genes, 3.8%	7.56e-06
Organelle part	69 out of 133 genes, 51.9%	229 out of 635 genes, 36.1%	1.96e-05
Actin cytoskeleton	21 out of 133 genes, 15.8%	43 out of 635 genes, 6.8%	2.17e-05
Myosin filament	13 out of 133 genes, 9.8%	21 out of 635 genes, 3.3%	3.86e-05
Mitochondrial proton-transporting ATP synthase complex, coupling factor F(o)	6 out of 133 genes, 4.5%	6 out of 635 genes, 0.9%	7.71e-05
Mitochondrial proton-transporting ATP synthase complex	6 out of 133 genes, 4.5%	6 out of 635 genes, 0.9%	7.71e-05
Proton-transporting ATP synthase complex, coupling factor F(o)	6 out of 133 genes, 4.5%	6 out of 635 genes, 0.9%	7.71e-05
Cytoskeletal part	28 out of 133 genes, 21.1%	71 out of 635 genes, 11.2%	0.000117709
Organelle membrane	29 out of 133 genes, 21.8%	78 out of 635 genes, 12.3%	0.000307037
Proton-transporting two-sector atpase complex, proton-transporting domain	6 out of 133 genes, 4.5%	7 out of 635 genes, 1.1%	0.00044633
Membrane	52 out of 133 genes, 39.1%	173 out of 635 genes, 27.2%	0.000542117
Cytoskeleton	31 out of 133 genes, 23.3%	90 out of 635 genes, 14.2%	0.000912798
Respiratory chain	8 out of 133 genes, 6.0%	13 out of 635 genes, 2.0%	0.0015205
Protein complex	56 out of 133 genes, 42.1%	199 out of 635 genes, 31.3%	0.00211202
Mitochondrial membrane part	9 out of 133 genes, 6.8%	17 out of 635 genes, 2.7%	0.00316515
Organelle	93 out of 133 genes, 69.9%	381 out of 635 genes, 60.0%	0.0052959
Intracellular organelle	93 out of 133 genes, 69.9%	381 out of 635 genes, 60.0%	0.0052959
Mitochondrial matrix	5 out of 133 genes, 3.8%	7 out of 635 genes, 1.1%	0.00550442
Proton-transporting ATP synthase complex, catalytic core F(1)	5 out of 133 genes, 3.8%	7 out of 635 genes, 1.1%	0.00550442
Proton-transporting two-sector atpase complex, catalytic domain	5 out of 133 genes, 3.8%	8 out of 635 genes, 1.3%	0.0122163
Membrane part	32 out of 133 genes, 24.1%	116 out of 635 genes, 18.3%	0.0368951
Cytoplasmic part	67 out of 133 genes, 50.4%	275 out of 635 genes, 43.3%	0.0402135
Actin filament	2 out of 133 genes, 1.5%	2 out of 635 genes, 0.3%	0.0436076
6-phosphofructokinase complex	2 out of 133 genes, 1.5%	2 out of 635 genes, 0.3%	0.0436076
Ubiquitin conjugating enzyme complex	2 out of 133 genes, 1.5%	2 out of 635 genes, 0.3%	0.0436076
UBC13-MMS2 complex	2 out of 133 genes, 1.5%	2 out of 635 genes, 0.3%	0.0436076
A band	2 out of 133 genes, 1.5%	2 out of 635 genes, 0.3%	0.0436076
H zone	2 out of 133 genes, 1.5%	2 out of 635 genes, 0.3%	0.0436076
F-actin capping protein complex	3 out of 133 genes, 2.3%	5 out of 635 genes, 0.8%	0.0646785
Sarcoplasm	4 out of 133 genes, 3.0%	9 out of 635 genes, 1.4%	0.0971367
Sarcoplasmic reticulum	4 out of 133 genes, 3.0%	9 out of 635 genes, 1.4%	0.0971367
Intermediate filament	5 out of 133 genes, 3.8%	13 out of 635 genes, 2.0%	0.113981
Intermediate filament cytoskeleton	5 out of 133 genes, 3.8%	13 out of 635 genes, 2.0%	0.113981
Non-membrane-bounded organelle	42 out of 133 genes, 31.6%	176 out of 635 genes, 27.7%	0.156178
Intracellular non-membrane-bounded organelle	42 out of 133 genes, 31.6%	176 out of 635 genes, 27.7%	0.156178
Proteinaceous extracellular matrix	3 out of 133 genes, 2.3%	7 out of 635 genes, 1.1%	0.163601
Extracellular matrix	3 out of 133 genes, 2.3%	7 out of 635 genes, 1.1%	0.163601
Macromolecular complex	63 out of 133 genes, 47.4%	275 out of 635 genes, 43.3%	0.167303
Mitochondrial outer membrane	4 out of 133 genes, 3.0%	11 out of 635 genes, 1.7%	0.180976
Outer membrane	4 out of 133 genes, 3.0%	11 out of 635 genes, 1.7%	0.180976
Myofibril	4 out of 133 genes, 3.0%	11 out of 635 genes, 1.7%	0.180976
Organelle outer membrane	4 out of 133 genes, 3.0%	11 out of 635 genes, 1.7%	0.180976
Membrane-bounded organelle	58 out of 133 genes, 43.6%	253 out of 635 genes, 39.8%	0.184329
Intracellular membrane-bounded organelle	58 out of 133 genes, 43.6%	253 out of 635 genes, 39.8%	0.184329
Basement membrane	2 out of 133 genes, 1.5%	4 out of 635 genes, 0.6%	0.195018
Mitochondrial respiratory chain complex I	2 out of 133 genes, 1.5%	4 out of 635 genes, 0.6%	0.195018
Endoplasmic reticulum-Golgi intermediate compartment	2 out of 133 genes, 1.5%	4 out of 635 genes, 0.6%	0.195018
NADH dehydrogenase complex	2 out of 133 genes, 1.5%	4 out of 635 genes, 0.6%	0.195018
Respiratory chain complex I	2 out of 133 genes, 1.5%	4 out of 635 genes, 0.6%	0.195018
I band	3 out of 133 genes, 2.3%	8 out of 635 genes, 1.3%	0.223276
Contractile fiber	4 out of 133 genes, 3.0%	12 out of 635 genes, 1.9%	0.229565
Contractile fiber part	4 out of 133 genes, 3.0%	12 out of 635 genes, 1.9%	0.229565
Cortical cytoskeleton	2 out of 133 genes, 1.5%	5 out of 635 genes, 0.8%	0.281911
Sarcoplasmic reticulum membrane	2 out of 133 genes, 1.5%	5 out of 635 genes, 0.8%	0.281911
Extracellular matrix part	2 out of 133 genes, 1.5%	5 out of 635 genes, 0.8%	0.281911
Extracellular region part	3 out of 133 genes, 2.3%	9 out of 635 genes, 1.4%	0.286346
Perinuclear region of cytoplasm	3 out of 133 genes, 2.3%	9 out of 635 genes, 1.4%	0.286346
Extracellular region	6 out of 133 genes, 4.5%	23 out of 635 genes, 3.6%	0.345759
Sarcomere	3 out of 133 genes, 2.3%	10 out of 635 genes, 1.6%	0.350596
Intracellular part	116 out of 133 genes, 87.2%	545 out of 635 genes, 85.8%	0.35929
Mitochondrial respiratory chain	2 out of 133 genes, 1.5%	6 out of 635 genes, 0.9%	0.367941
Cell cortex part	2 out of 133 genes, 1.5%	6 out of 635 genes, 0.9%	0.367941
Endoplasmic reticulum membrane	4 out of 133 genes, 3.0%	15 out of 635 genes, 2.4%	0.387241
Nuclear outer membrane-endoplasmic reticulum membrane network	4 out of 133 genes, 3.0%	15 out of 635 genes, 2.4%	0.387241
Cell	122 out of 133 genes, 91.7%	576 out of 635 genes, 90.7%	0.396337
Cell part	122 out of 133 genes, 91.7%	576 out of 635 genes, 90.7%	0.396337
Intracellular	119 out of 133 genes, 89.5%	562 out of 635 genes, 88.5%	0.413186
Small ribosomal subunit	4 out of 133 genes, 3.0%	16 out of 635 genes, 2.5%	0.440076
Endoplasmic reticulum part	4 out of 133 genes, 3.0%	17 out of 635 genes, 2.7%	0.491552
Endoplasmic reticulum	7 out of 133 genes, 5.3%	32 out of 635 genes, 5.0%	0.520118
Microtubule	3 out of 133 genes, 2.3%	13 out of 635 genes, 2.0%	0.534194
Cytosolic part	6 out of 133 genes, 4.5%	28 out of 635 genes, 4.4%	0.551933
Cell cortex	2 out of 133 genes, 1.5%	9 out of 635 genes, 1.4%	0.593372
Cell periphery	9 out of 133 genes, 6.8%	44 out of 635 genes, 6.9%	0.596356
Intracellular organelle lumen	9 out of 133 genes, 6.8%	45 out of 635 genes, 7.1%	0.626467
Organelle lumen	9 out of 133 genes, 6.8%	46 out of 635 genes, 7.2%	0.655391
Plasma membrane	7 out of 133 genes, 5.3%	37 out of 635 genes, 5.8%	0.688731
Membrane-enclosed lumen	10 out of 133 genes, 7.5%	53 out of 635 genes, 8.3%	0.706721
Cytosolic small ribosomal subunit	2 out of 133 genes, 1.5%	11 out of 635 genes, 1.7%	0.70737
Nucleolus	2 out of 133 genes, 1.5%	12 out of 635 genes, 1.9%	0.753694
Ribosomal subunit	4 out of 133 genes, 3.0%	24 out of 635 genes, 3.8%	0.776603
Cytoplasm	84 out of 133 genes, 63.2%	420 out of 635 genes, 66.1%	0.821697
Cytosolic ribosome	2 out of 133 genes, 1.5%	15 out of 635 genes, 2.4%	0.856733
Cytosol	13 out of 133 genes, 9.8%	77 out of 635 genes, 12.1%	0.861865
Nucleoplasm	3 out of 133 genes, 2.3%	22 out of 635 genes, 3.5%	0.873526
Microtubule cytoskeleton	3 out of 133 genes, 2.3%	22 out of 635 genes, 3.5%	0.873526
Integral to membrane	10 out of 133 genes, 7.5%	62 out of 635 genes, 9.8%	0.876056
Intrinsic to membrane	10 out of 133 genes, 7.5%	63 out of 635 genes, 9.9%	0.888748
Endomembrane system	5 out of 133 genes, 3.8%	35 out of 635 genes, 5.5%	0.891206
Chromosome	2 out of 133 genes, 1.5%	19 out of 635 genes, 3.0%	0.933496
Golgi apparatus	2 out of 133 genes, 1.5%	20 out of 635 genes, 3.1%	0.945456
Nuclear lumen	4 out of 133 genes, 3.0%	35 out of 635 genes, 5.5%	0.957764
Ribosome	6 out of 133 genes, 4.5%	56 out of 635 genes, 8.8%	0.988743
Proteasome complex	2 out of 133 genes, 1.5%	28 out of 635 genes, 4.4%	0.989585
Nuclear part	4 out of 133 genes, 3.0%	48 out of 635 genes, 7.6%	0.995943
Terms from the Function Ontology with p-value as good or better than 1
Gene Ontology term	Cluster frequency	Protein frequency of use	P-value
Ribonucleoprotein complex	6 out of 133 genes, 4.5%	69 out of 635 genes, 10.9%	0.998865
Nucleus	10 out of 133 genes, 7.5%	119 out of 635 genes, 18.7%	0.999985
Hydrogen ion transmembrane transporter activity	16 out of 228 genes, 7.0%	23 out of 898 genes, 2.6%	8.11e-06
Inorganic cation transmembrane transporter activity	19 out of 228 genes, 8.3%	31 out of 898 genes, 3.5%	1.78e-05
Cofactor binding	28 out of 228 genes, 12.3%	56 out of 898 genes, 6.2%	3.66e-05
Oxidoreductase activity	51 out of 228 genes, 22.4%	126 out of 898 genes, 14.0%	4.18e-05
Monovalent inorganic cation transmembrane transporter activity	16 out of 228 genes, 7.0%	26 out of 898 genes, 2.9%	8.14e-05
Ion transmembrane transporter activity	24 out of 228 genes, 10.5%	47 out of 898 genes, 5.2%	9.08e-05
Cation transmembrane transporter activity	19 out of 228 genes, 8.3%	34 out of 898 genes, 3.8%	0.00010826
Calcium ion binding	27 out of 228 genes, 11.8%	56 out of 898 genes, 6.2%	0.000116551
Transporter activity	31 out of 228 genes, 13.6%	68 out of 898 genes, 7.6%	0.000133963
Substrate-specific transmembrane transporter activity	24 out of 228 genes, 10.5%	48 out of 898 genes, 5.3%	0.000140454
Transmembrane transporter activity	25 out of 228 genes, 11.0%	51 out of 898 genes, 5.7%	0.000152519
Coenzyme binding	22 out of 228 genes, 9.6%	44 out of 898 genes, 4.9%	0.000273448
Motor activity	14 out of 228 genes, 6.1%	23 out of 898 genes, 2.6%	0.000279007
Substrate-specific transporter activity	26 out of 228 genes, 11.4%	56 out of 898 genes, 6.2%	0.000344879
Iron-sulfur cluster binding	8 out of 228 genes, 3.5%	10 out of 898 genes, 1.1%	0.000431456
Metal cluster binding	8 out of 228 genes, 3.5%	10 out of 898 genes, 1.1%	0.000431456
Ion binding	121 out of 228 genes, 53.1%	397 out of 898 genes, 44.2%	0.00120255
Cation-transporting atpase activity	10 out of 228 genes, 4.4%	16 out of 898 genes, 1.8%	0.00169755
Cation binding	62 out of 228 genes, 27.2%	183 out of 898 genes, 20.4%	0.00250045
Hydro-lyase activity	8 out of 228 genes, 3.5%	12 out of 898 genes, 1.3%	0.00290043
Oxidoreductase activity, acting on NAD(P)H	10 out of 228 genes, 4.4%	17 out of 898 genes, 1.9%	0.00321178
Atpase activity, coupled to transmembrane movement of ions	10 out of 228 genes, 4.4%	17 out of 898 genes, 1.9%	0.00321178
Calcium-dependent phospholipid binding	7 out of 228 genes, 3.1%	10 out of 898 genes, 1.1%	0.00366511
Atpase activity, coupled to transmembrane movement of ions, rotational mechanism	7 out of 228 genes, 3.1%	10 out of 898 genes, 1.1%	0.00366511
Proton-transporting ATP synthase activity, rotational mechanism	7 out of 228 genes, 3.1%	10 out of 898 genes, 1.1%	0.00366511
Transferase activity, transferring acyl groups	11 out of 228 genes, 4.8%	20 out of 898 genes, 2.2%	0.00407112
Phospholipase inhibitor activity	4 out of 228 genes, 1.8%	4 out of 898 genes, 0.4%	0.00407429
Oxidoreductase activity, acting on the aldehyde or oxo group of donors, disulfide as acceptor	4 out of 228 genes, 1.8%	4 out of 898 genes, 0.4%	0.00407429
Lipase inhibitor activity	4 out of 228 genes, 1.8%	4 out of 898 genes, 0.4%	0.00407429
Metal ion binding	60 out of 228 genes, 26.3%	181 out of 898 genes, 20.2%	0.00548317
NADH dehydrogenase activity	8 out of 228 genes, 3.5%	13 out of 898 genes, 1.4%	0.00590277
Oxidoreductase activity, acting on NAD(P)H, quinone or similar compound as acceptor	8 out of 228 genes, 3.5%	13 out of 898 genes, 1.4%	0.00590277
Carbon-oxygen lyase activity	8 out of 228 genes, 3.5%	13 out of 898 genes, 1.4%	0.00590277
NADH dehydrogenase (quinone) activity	8 out of 228 genes, 3.5%	13 out of 898 genes, 1.4%	0.00590277
Pyrophosphatase activity	34 out of 228 genes, 14.9%	93 out of 898 genes, 10.4%	0.00776076
Flavin adenine dinucleotide binding	9 out of 228 genes, 3.9%	16 out of 898 genes, 1.8%	0.00779595
Nucleoside-triphosphatase activity	33 out of 228 genes, 14.5%	90 out of 898 genes, 10.0%	0.00829393
Catalytic activity	151 out of 228 genes, 66.2%	533 out of 898 genes, 59.4%	0.0086035
Cytoskeletal protein binding	25 out of 228 genes, 11.0%	64 out of 898 genes, 7.1%	0.00871771
Hydrolase activity, acting on acid anhydrides, catalyzing transmembrane movement of substances	10 out of 228 genes, 4.4%	19 out of 898 genes, 2.1%	0.00927658
Atpase activity, coupled to transmembrane movement of substances	10 out of 228 genes, 4.4%	19 out of 898 genes, 2.1%	0.00927658
Atpase activity, coupled to movement of substances	10 out of 228 genes, 4.4%	19 out of 898 genes, 2.1%	0.00927658
Hydrolase activity, acting on acid anhydrides	34 out of 228 genes, 14.9%	94 out of 898 genes, 10.5%	0.00939769
Hydrolase activity, acting on acid anhydrides, in phosphorus-containing anhydrides	34 out of 228 genes, 14.9%	94 out of 898 genes, 10.5%	0.00939769
Transferase activity, transferring acyl groups other than amino-acyl groups	5 out of 228 genes, 2.2%	7 out of 898 genes, 0.8%	0.0134671
Primary active transmembrane transporter activity	10 out of 228 genes, 4.4%	20 out of 898 genes, 2.2%	0.014482
P-P-bond-hydrolysis-driven transmembrane transporter activity	10 out of 228 genes, 4.4%	20 out of 898 genes, 2.2%	0.014482
NADH dehydrogenase (ubiquinone) activity	7 out of 228 genes, 3.1%	12 out of 898 genes, 1.3%	0.0149369
3-hydroxyacyl-coa dehydrogenase activity	3 out of 228 genes, 1.3%	3 out of 898 genes, 0.3%	0.0162066
Pyruvate dehydrogenase activity	3 out of 228 genes, 1.3%	3 out of 898 genes, 0.3%	0.0162066
Hydrogen-exporting atpase activity, phosphorylative mechanism	3 out of 228 genes, 1.3%	3 out of 898 genes, 0.3%	0.0162066
2 iron, 2 sulfur cluster binding	3 out of 228 genes, 1.3%	3 out of 898 genes, 0.3%	0.0162066
4 iron, 4 sulfur cluster binding	3 out of 228 genes, 1.3%	3 out of 898 genes, 0.3%	0.0162066
Oxidoreductase activity, acting on the aldehyde or oxo group of donors	9 out of 228 genes, 3.9%	18 out of 898 genes, 2.0%	0.020273
NAD binding	10 out of 228 genes, 4.4%	21 out of 898 genes, 2.3%	0.0215966
Active transmembrane transporter activity	11 out of 228 genes, 4.8%	24 out of 898 genes, 2.7%	0.0223067
Actin filament binding	7 out of 228 genes, 3.1%	13 out of 898 genes, 1.4%	0.0254768
Actin binding	21 out of 228 genes, 9.2%	56 out of 898 genes, 6.2%	0.026275
Anion channel activity	5 out of 228 genes, 2.2%	8 out of 898 genes, 0.9%	0.0285406
Voltage-gated anion channel activity	5 out of 228 genes, 2.2%	8 out of 898 genes, 0.9%	0.0285406
Tetrapyrrole binding	5 out of 228 genes, 2.2%	8 out of 898 genes, 0.9%	0.0285406
Lyase activity	10 out of 228 genes, 4.4%	22 out of 898 genes, 2.4%	0.0309522
Gated channel activity	6 out of 228 genes, 2.6%	11 out of 898 genes, 1.2%	0.0359692
Ion gated channel activity	6 out of 228 genes, 2.6%	11 out of 898 genes, 1.2%	0.0359692
Heme binding	4 out of 228 genes, 1.8%	6 out of 898 genes, 0.7%	0.0391632
Phospholipid binding	7 out of 228 genes, 3.1%	14 out of 898 genes, 1.6%	0.0401629
Enzyme inhibitor activity	5 out of 228 genes, 2.2%	9 out of 898 genes, 1.0%	0.0511339
Atpase activity, coupled to transmembrane movement of ions, phosphorylative mechanism	5 out of 228 genes, 2.2%	9 out of 898 genes, 1.0%	0.0511339
Metalloendopeptidase activity	3 out of 228 genes, 1.3%	4 out of 898 genes, 0.4%	0.0526036
Acyl-coa dehydrogenase activity	6 out of 228 genes, 2.6%	12 out of 898 genes, 1.3%	0.0570015
Oxidoreductase activity, acting on the CH-CH group of donors	7 out of 228 genes, 3.1%	15 out of 898 genes, 1.7%	0.0594383
6-phosphofructokinase activity	2 out of 228 genes, 0.9%	2 out of 898 genes, 0.2%	0.0642528
Aconitate hydratase activity	2 out of 228 genes, 0.9%	2 out of 898 genes, 0.2%	0.0642528
L-aspartate:2-oxoglutarate aminotransferase activity	2 out of 228 genes, 0.9%	2 out of 898 genes, 0.2%	0.0642528
Carbonate dehydratase activity	2 out of 228 genes, 0.9%	2 out of 898 genes, 0.2%	0.0642528
Enoyl-coa hydratase activity	2 out of 228 genes, 0.9%	2 out of 898 genes, 0.2%	0.0642528
Glyceraldehyde-3-phosphate dehydrogenase (NAD+) (phosphorylating) activity	2 out of 228 genes, 0.9%	2 out of 898 genes, 0.2%	0.0642528
Pyruvate dehydrogenase (acetyl-transferring) activity	2 out of 228 genes, 0.9%	2 out of 898 genes, 0.2%	0.0642528
Oxygen transporter activity	2 out of 228 genes, 0.9%	2 out of 898 genes, 0.2%	0.0642528
Ubiquinol-cytochrome-c reductase activity	2 out of 228 genes, 0.9%	2 out of 898 genes, 0.2%	0.0642528
Phosphofructokinase activity	2 out of 228 genes, 0.9%	2 out of 898 genes, 0.2%	0.0642528
Oxidoreductase activity, acting on diphenols and related substances as donors	2 out of 228 genes, 0.9%	2 out of 898 genes, 0.2%	0.0642528
Oxidoreductase activity, acting on diphenols and related substances as donors, cytochrome as acceptor	2 out of 228 genes, 0.9%	2 out of 898 genes, 0.2%	0.0642528
Oxygen binding	2 out of 228 genes, 0.9%	2 out of 898 genes, 0.2%	0.0642528
L-malate dehydrogenase activity	2 out of 228 genes, 0.9%	2 out of 898 genes, 0.2%	0.0642528
L-phenylalanine aminotransferase activity	2 out of 228 genes, 0.9%	2 out of 898 genes, 0.2%	0.0642528
L-phenylalanine:2-oxoglutarate aminotransferase activity	2 out of 228 genes, 0.9%	2 out of 898 genes, 0.2%	0.0642528
Oxidoreductase activity, acting on CH-OH group of donors	11 out of 228 genes, 4.8%	28 out of 898 genes, 3.1%	0.0715208
Oxidoreductase activity, acting on the CH-OH group of donors, NAD or NADP as acceptor	11 out of 228 genes, 4.8%	28 out of 898 genes, 3.1%	0.0715208
Electron carrier activity	8 out of 228 genes, 3.5%	19 out of 898 genes, 2.1%	0.081453
Voltage-gated ion channel activity	5 out of 228 genes, 2.2%	10 out of 898 genes, 1.1%	0.0816005
Anion transmembrane transporter activity	5 out of 228 genes, 2.2%	10 out of 898 genes, 1.1%	0.0816005
Voltage-gated channel activity	5 out of 228 genes, 2.2%	10 out of 898 genes, 1.1%	0.0816005
Lipid binding	10 out of 228 genes, 4.4%	26 out of 898 genes, 2.9%	0.0957851
Transaminase activity	3 out of 228 genes, 1.3%	5 out of 898 genes, 0.6%	0.107077
Calcium ion transmembrane transporter activity	3 out of 228 genes, 1.3%	5 out of 898 genes, 0.6%	0.107077
Malate dehydrogenase activity	3 out of 228 genes, 1.3%	5 out of 898 genes, 0.6%	0.107077
Transferase activity, transferring nitrogenous groups	3 out of 228 genes, 1.3%	5 out of 898 genes, 0.6%	0.107077
Divalent inorganic cation transmembrane transporter activity	3 out of 228 genes, 1.3%	5 out of 898 genes, 0.6%	0.107077
Ion channel activity	6 out of 228 genes, 2.6%	14 out of 898 genes, 1.6%	0.116917
Channel activity	6 out of 228 genes, 2.6%	14 out of 898 genes, 1.6%	0.116917
Passive transmembrane transporter activity	6 out of 228 genes, 2.6%	14 out of 898 genes, 1.6%	0.116917
Substrate-specific channel activity	6 out of 228 genes, 2.6%	14 out of 898 genes, 1.6%	0.116917
Iron ion binding	4 out of 228 genes, 1.8%	8 out of 898 genes, 0.9%	0.118309
Pyridoxal phosphate binding	4 out of 228 genes, 1.8%	8 out of 898 genes, 0.9%	0.118309
Atpase activity, coupled	10 out of 228 genes, 4.4%	27 out of 898 genes, 3.0%	0.119476
Calcium-transporting atpase activity	2 out of 228 genes, 0.9%	3 out of 898 genes, 0.3%	0.160345
Beta-catenin binding	2 out of 228 genes, 0.9%	3 out of 898 genes, 0.3%	0.160345
Carbohydrate kinase activity	3 out of 228 genes, 1.3%	6 out of 898 genes, 0.7%	0.174991
Proton-transporting atpase activity, rotational mechanism	3 out of 228 genes, 1.3%	6 out of 898 genes, 0.7%	0.174991
Transition metal ion binding	17 out of 228 genes, 7.5%	54 out of 898 genes, 6.0%	0.182881
Atpase activity	11 out of 228 genes, 4.8%	33 out of 898 genes, 3.7%	0.191402
Binding	164 out of 228 genes, 71.9%	624 out of 898 genes, 69.5%	0.19982
Nucleotide binding	79 out of 228 genes, 34.6%	289 out of 898 genes, 32.2%	0.199829
Nucleoside phosphate binding	79 out of 228 genes, 34.6%	289 out of 898 genes, 32.2%	0.199829
Small molecule binding	81 out of 228 genes, 35.5%	297 out of 898 genes, 33.1%	0.202916
Methyltransferase activity	4 out of 228 genes, 1.8%	10 out of 898 genes, 1.1%	0.232347
Transferase activity, transferring sulfur-containing groups	2 out of 228 genes, 0.9%	4 out of 898 genes, 0.4%	0.268087
Anion binding	64 out of 228 genes, 28.1%	237 out of 898 genes, 26.4%	0.279948
Transferase activity, transferring one-carbon groups	4 out of 228 genes, 1.8%	11 out of 898 genes, 1.2%	0.296758
Zinc ion binding	12 out of 228 genes, 5.3%	40 out of 898 genes, 4.5%	0.301588
Peptidyl-prolyl cis-trans isomerase activity	3 out of 228 genes, 1.3%	8 out of 898 genes, 0.9%	0.330879
Cis-trans isomerase activity	3 out of 228 genes, 1.3%	8 out of 898 genes, 0.9%	0.330879
Metal ion transmembrane transporter activity	3 out of 228 genes, 1.3%	8 out of 898 genes, 0.9%	0.330879
Metallopeptidase activity	4 out of 228 genes, 1.8%	12 out of 898 genes, 1.3%	0.362958
Cytochrome-c oxidase activity	2 out of 228 genes, 0.9%	5 out of 898 genes, 0.6%	0.375426
Macrolide binding	2 out of 228 genes, 0.9%	5 out of 898 genes, 0.6%	0.375426
FK506 binding	2 out of 228 genes, 0.9%	5 out of 898 genes, 0.6%	0.375426
S-adenosylmethionine-dependent methyltransferase activity	2 out of 228 genes, 0.9%	5 out of 898 genes, 0.6%	0.375426
Heme-copper terminal oxidase activity	2 out of 228 genes, 0.9%	5 out of 898 genes, 0.6%	0.375426
Oxidoreductase activity, acting on the CH-NH group of donors	2 out of 228 genes, 0.9%	5 out of 898 genes, 0.6%	0.375426
Oxidoreductase activity, acting on a heme group of donors	2 out of 228 genes, 0.9%	5 out of 898 genes, 0.6%	0.375426
Oxidoreductase activity, acting on a heme group of donors, oxygen as acceptor	2 out of 228 genes, 0.9%	5 out of 898 genes, 0.6%	0.375426
NADP binding	2 out of 228 genes, 0.9%	5 out of 898 genes, 0.6%	0.375426
Oxidoreductase activity, acting on the aldehyde or oxo group of donors, NAD or NADP as acceptor	4 out of 228 genes, 1.8%	13 out of 898 genes, 1.4%	0.428909
Gtpase activity	8 out of 228 genes, 3.5%	29 out of 898 genes, 3.2%	0.462951
Drug binding	2 out of 228 genes, 0.9%	6 out of 898 genes, 0.7%	0.475644
Vitamin binding	2 out of 228 genes, 0.9%	6 out of 898 genes, 0.7%	0.475644
Translation elongation factor activity	4 out of 228 genes, 1.8%	14 out of 898 genes, 1.6%	0.492945
Isomerase activity	7 out of 228 genes, 3.1%	28 out of 898 genes, 3.1%	0.593044
Enzyme regulator activity	6 out of 228 genes, 2.6%	24 out of 898 genes, 2.7%	0.597113
Transferase activity	31 out of 228 genes, 13.6%	125 out of 898 genes, 13.9%	0.603198
GTP binding	12 out of 228 genes, 5.3%	49 out of 898 genes, 5.5%	0.615804
Guanyl ribonucleotide binding	12 out of 228 genes, 5.3%	49 out of 898 genes, 5.5%	0.615804
Guanyl nucleotide binding	12 out of 228 genes, 5.3%	50 out of 898 genes, 5.6%	0.647281
Organic cyclic compound binding	94 out of 228 genes, 41.2%	378 out of 898 genes, 42.1%	0.648878
Heterocyclic compound binding	94 out of 228 genes, 41.2%	378 out of 898 genes, 42.1%	0.648878
Hydrolase activity	49 out of 228 genes, 21.5%	200 out of 898 genes, 22.3%	0.660186
Oxidoreductase activity, acting on a sulfur group of donors	2 out of 228 genes, 0.9%	9 out of 898 genes, 1.0%	0.710286
Ribonucleotide binding	48 out of 228 genes, 21.1%	201 out of 898 genes, 22.4%	0.740528
Endopeptidase activity	6 out of 228 genes, 2.6%	28 out of 898 genes, 3.1%	0.755262
Transferase activity, transferring hexosyl groups	2 out of 228 genes, 0.9%	10 out of 898 genes, 1.1%	0.766218
Nucleoside binding	47 out of 228 genes, 20.6%	199 out of 898 genes, 22.2%	0.770117
Purine nucleoside binding	47 out of 228 genes, 20.6%	199 out of 898 genes, 22.2%	0.770117
Ribonucleoside binding	47 out of 228 genes, 20.6%	199 out of 898 genes, 22.2%	0.770117
Purine ribonucleoside binding	47 out of 228 genes, 20.6%	199 out of 898 genes, 22.2%	0.770117
Purine ribonucleoside triphosphate binding	47 out of 228 genes, 20.6%	199 out of 898 genes, 22.2%	0.770117
ATP binding	35 out of 228 genes, 15.4%	151 out of 898 genes, 16.8%	0.783041
Purine ribonucleotide binding	47 out of 228 genes, 20.6%	200 out of 898 genes, 22.3%	0.783867
Adenyl ribonucleotide binding	35 out of 228 genes, 15.4%	152 out of 898 genes, 16.9%	0.79767
Purine nucleotide binding	47 out of 228 genes, 20.6%	202 out of 898 genes, 22.5%	0.809792
Adenyl nucleotide binding	35 out of 228 genes, 15.4%	153 out of 898 genes, 17.0%	0.811638
Transferase activity, transferring glycosyl groups	3 out of 228 genes, 1.3%	17 out of 898 genes, 1.9%	0.847487
Phosphatase activity	2 out of 228 genes, 0.9%	13 out of 898 genes, 1.4%	0.881389
Acid-amino acid ligase activity	2 out of 228 genes, 0.9%	13 out of 898 genes, 1.4%	0.881389
Phosphotransferase activity, alcohol group as acceptor	5 out of 228 genes, 2.2%	29 out of 898 genes, 3.2%	0.897281
Receptor binding	2 out of 228 genes, 0.9%	14 out of 898 genes, 1.6%	0.906285
Phosphoric ester hydrolase activity	2 out of 228 genes, 0.9%	14 out of 898 genes, 1.6%	0.906285
Magnesium ion binding	4 out of 228 genes, 1.8%	25 out of 898 genes, 2.8%	0.913947
Ligase activity, forming carbon-nitrogen bonds	3 out of 228 genes, 1.3%	20 out of 898 genes, 2.2%	0.917219
Translation factor activity, nucleic acid binding	4 out of 228 genes, 1.8%	26 out of 898 genes, 2.9%	0.929005
Ligase activity	7 out of 228 genes, 3.1%	42 out of 898 genes, 4.7%	0.940334
Peptidase activity, acting on L-amino acid peptides	7 out of 228 genes, 3.1%	42 out of 898 genes, 4.7%	0.940334
Enzyme binding	2 out of 228 genes, 0.9%	19 out of 898 genes, 2.1%	0.972591
Structural molecule activity	15 out of 228 genes, 6.6%	88 out of 898 genes, 9.8%	0.981632
RNA binding	8 out of 228 genes, 3.5%	54 out of 898 genes, 6.0%	0.982045
Peptidase activity	7 out of 228 genes, 3.1%	49 out of 898 genes, 5.5%	0.982505
Protein binding	37 out of 228 genes, 16.2%	188 out of 898 genes, 20.9%	0.984359
Transferase activity, transferring phosphorus-containing groups	8 out of 228 genes, 3.5%	57 out of 898 genes, 6.3%	0.989584
Kinase activity	7 out of 228 genes, 3.1%	53 out of 898 genes, 5.9%	0.991827
Terms from the Process Ontology with p-value as good or better than 1
Gene Ontology term	Cluster frequency	Protein frequency of use	P-value
DNA binding	2 out of 228 genes, 0.9%	27 out of 898 genes, 3.0%	0.996611
Hydrolase activity, acting on ester bonds	2 out of 228 genes, 0.9%	28 out of 898 genes, 3.1%	0.997411
Structural constituent of ribosome	5 out of 228 genes, 2.2%	54 out of 898 genes, 6.0%	0.999454
Nucleic acid binding	10 out of 228 genes, 4.4%	103 out of 898 genes, 11.5%	0.999994
Generation of precursor metabolites and energy	34 out of 199 genes, 17.1%	64 out of 837 genes, 7.6%	1.11e-07
Oxidation-reduction process	52 out of 199 genes, 26.1%	120 out of 837 genes, 14.3%	2.19e-07
Single-organism metabolic process	88 out of 199 genes, 44.2%	253 out of 837 genes, 30.2%	1.09e-06
Ion transmembrane transport	13 out of 199 genes, 6.5%	17 out of 837 genes, 2.0%	5.3e-06
Energy coupled proton transport, down electrochemical gradient	12 out of 199 genes, 6.0%	15 out of 837 genes, 1.8%	5.67e-06
ATP synthesis coupled proton transport	12 out of 199 genes, 6.0%	15 out of 837 genes, 1.8%	5.67e-06
Nucleoside triphosphate biosynthetic process	15 out of 199 genes, 7.5%	22 out of 837 genes, 2.6%	9.5e-06
Purine nucleoside triphosphate biosynthetic process	15 out of 199 genes, 7.5%	22 out of 837 genes, 2.6%	9.5e-06
Ribonucleoside triphosphate biosynthetic process	15 out of 199 genes, 7.5%	22 out of 837 genes, 2.6%	9.5e-06
Purine ribonucleoside triphosphate biosynthetic process	15 out of 199 genes, 7.5%	22 out of 837 genes, 2.6%	9.5e-06
Transmembrane transport	21 out of 199 genes, 10.6%	37 out of 837 genes, 4.4%	1.03e-05
ATP biosynthetic process	14 out of 199 genes, 7.0%	20 out of 837 genes, 2.4%	1.22e-05
Hydrogen transport	12 out of 199 genes, 6.0%	16 out of 837 genes, 1.9%	1.79e-05
Proton transport	12 out of 199 genes, 6.0%	16 out of 837 genes, 1.9%	1.79e-05
Skeletal muscle contraction	11 out of 199 genes, 5.5%	14 out of 837 genes, 1.7%	2e-05
Voluntary skeletal muscle contraction	11 out of 199 genes, 5.5%	14 out of 837 genes, 1.7%	2e-05
Twitch skeletal muscle contraction	11 out of 199 genes, 5.5%	14 out of 837 genes, 1.7%	2e-05
Multicellular organismal movement	11 out of 199 genes, 5.5%	14 out of 837 genes, 1.7%	2e-05
Musculoskeletal movement	11 out of 199 genes, 5.5%	14 out of 837 genes, 1.7%	2e-05
Striated muscle cell development	18 out of 199 genes, 9.0%	32 out of 837 genes, 3.8%	5.6e-05
Electron transport chain	11 out of 199 genes, 5.5%	15 out of 837 genes, 1.8%	5.93e-05
Slow-twitch skeletal muscle fiber contraction	10 out of 199 genes, 5.0%	13 out of 837 genes, 1.6%	6.89e-05
Cellular respiration	13 out of 199 genes, 6.5%	20 out of 837 genes, 2.4%	8.54e-05
Striated muscle contraction	12 out of 199 genes, 6.0%	18 out of 837 genes, 2.2%	0.000114542
Muscle cell development	18 out of 199 genes, 9.0%	34 out of 837 genes, 4.1%	0.000163206
Muscle system process	13 out of 199 genes, 6.5%	21 out of 837 genes, 2.5%	0.000177361
Muscle contraction	13 out of 199 genes, 6.5%	21 out of 837 genes, 2.5%	0.000177361
Tricarboxylic acid cycle	10 out of 199 genes, 5.0%	14 out of 837 genes, 1.7%	0.000191232
Aerobic respiration	10 out of 199 genes, 5.0%	14 out of 837 genes, 1.7%	0.000191232
Striated muscle cell differentiation	18 out of 199 genes, 9.0%	35 out of 837 genes, 4.2%	0.000265411
Muscle cell differentiation	19 out of 199 genes, 9.5%	40 out of 837 genes, 4.8%	0.00066272
ATP metabolic process	14 out of 199 genes, 7.0%	26 out of 837 genes, 3.1%	0.000740199
Skeletal myofibril assembly	8 out of 199 genes, 4.0%	11 out of 837 genes, 1.3%	0.000760962
Myosin filament organization	8 out of 199 genes, 4.0%	11 out of 837 genes, 1.3%	0.000760962
Myosin filament assembly	8 out of 199 genes, 4.0%	11 out of 837 genes, 1.3%	0.000760962
Striated muscle myosin thick filament assembly	8 out of 199 genes, 4.0%	11 out of 837 genes, 1.3%	0.000760962
Purine ribonucleotide biosynthetic process	15 out of 199 genes, 7.5%	29 out of 837 genes, 3.5%	0.000831796
Nucleoside biosynthetic process	15 out of 199 genes, 7.5%	29 out of 837 genes, 3.5%	0.000831796
Ribonucleotide biosynthetic process	15 out of 199 genes, 7.5%	29 out of 837 genes, 3.5%	0.000831796
Energy derivation by oxidation of organic compounds	15 out of 199 genes, 7.5%	29 out of 837 genes, 3.5%	0.000831796
Purine nucleoside biosynthetic process	15 out of 199 genes, 7.5%	29 out of 837 genes, 3.5%	0.000831796
Ribonucleoside biosynthetic process	15 out of 199 genes, 7.5%	29 out of 837 genes, 3.5%	0.000831796
Purine ribonucleoside biosynthetic process	15 out of 199 genes, 7.5%	29 out of 837 genes, 3.5%	0.000831796
Ribose phosphate biosynthetic process	15 out of 199 genes, 7.5%	29 out of 837 genes, 3.5%	0.000831796
Glycosyl compound biosynthetic process	15 out of 199 genes, 7.5%	29 out of 837 genes, 3.5%	0.000831796
Monovalent inorganic cation transport	12 out of 199 genes, 6.0%	21 out of 837 genes, 2.5%	0.000900107
Purine nucleotide biosynthetic process	15 out of 199 genes, 7.5%	30 out of 837 genes, 3.6%	0.00131533
System process	20 out of 199 genes, 10.1%	46 out of 837 genes, 5.5%	0.00192421
Cation transport	15 out of 199 genes, 7.5%	31 out of 837 genes, 3.7%	0.00201525
Cellular component assembly involved in morphogenesis	11 out of 199 genes, 5.5%	20 out of 837 genes, 2.4%	0.00228189
Skeletal muscle thin filament assembly	7 out of 199 genes, 3.5%	10 out of 837 genes, 1.2%	0.00241553
Muscle structure development	21 out of 199 genes, 10.6%	50 out of 837 genes, 6.0%	0.00251111
Purine-containing compound biosynthetic process	15 out of 199 genes, 7.5%	32 out of 837 genes, 3.8%	0.0030002
Muscle fiber development	8 out of 199 genes, 4.0%	13 out of 837 genes, 1.6%	0.00376928
Ion transport	16 out of 199 genes, 8.0%	36 out of 837 genes, 4.3%	0.00426822
Myofibril assembly	10 out of 199 genes, 5.0%	19 out of 837 genes, 2.3%	0.0055671
Nucleotide biosynthetic process	15 out of 199 genes, 7.5%	34 out of 837 genes, 4.1%	0.00616019
Nucleoside triphosphate metabolic process	20 out of 199 genes, 10.1%	51 out of 837 genes, 6.1%	0.00817585
Purine nucleoside triphosphate metabolic process	20 out of 199 genes, 10.1%	51 out of 837 genes, 6.1%	0.00817585
Ribonucleoside triphosphate metabolic process	20 out of 199 genes, 10.1%	51 out of 837 genes, 6.1%	0.00817585
Purine ribonucleoside triphosphate metabolic process	20 out of 199 genes, 10.1%	51 out of 837 genes, 6.1%	0.00817585
Organophosphate biosynthetic process	15 out of 199 genes, 7.5%	35 out of 837 genes, 4.2%	0.00853106
Nucleoside phosphate biosynthetic process	15 out of 199 genes, 7.5%	35 out of 837 genes, 4.2%	0.00853106
Cell development	22 out of 199 genes, 11.1%	58 out of 837 genes, 6.9%	0.00884093
Actomyosin structure organization	10 out of 199 genes, 5.0%	20 out of 837 genes, 2.4%	0.00885231
Single-organism transport	33 out of 199 genes, 16.6%	97 out of 837 genes, 11.6%	0.00993657
Regulation of striated muscle contraction	3 out of 199 genes, 1.5%	3 out of 837 genes, 0.4%	0.0132851
Gas transport	3 out of 199 genes, 1.5%	3 out of 837 genes, 0.4%	0.0132851
Cell projection assembly	3 out of 199 genes, 1.5%	3 out of 837 genes, 0.4%	0.0132851
Cellular protein complex assembly	11 out of 199 genes, 5.5%	24 out of 837 genes, 2.9%	0.0134705
Small molecule metabolic process	49 out of 199 genes, 24.6%	160 out of 837 genes, 19.1%	0.0168002
Actin filament organization	7 out of 199 genes, 3.5%	13 out of 837 genes, 1.6%	0.0177034
Response to abiotic stimulus	9 out of 199 genes, 4.5%	19 out of 837 genes, 2.3%	0.0197108
Carbohydrate derivative biosynthetic process	15 out of 199 genes, 7.5%	38 out of 837 genes, 4.5%	0.020168
Dicarboxylic acid metabolic process	5 out of 199 genes, 2.5%	8 out of 837 genes, 1.0%	0.0214994
Anatomical structure formation involved in morphogenesis	15 out of 199 genes, 7.5%	39 out of 837 genes, 4.7%	0.0259619
Glycolysis	11 out of 199 genes, 5.5%	26 out of 837 genes, 3.1%	0.0263522
Regulation of anion transport	4 out of 199 genes, 2.0%	6 out of 837 genes, 0.7%	0.0309956
Negative regulation of multicellular organismal process	4 out of 199 genes, 2.0%	6 out of 837 genes, 0.7%	0.0309956
Actin cytoskeleton organization	12 out of 199 genes, 6.0%	30 out of 837 genes, 3.6%	0.032943
Cell differentiation	25 out of 199 genes, 12.6%	76 out of 837 genes, 9.1%	0.0376219
Transport	46 out of 199 genes, 23.1%	156 out of 837 genes, 18.6%	0.0415552
Establishment of localization	46 out of 199 genes, 23.1%	156 out of 837 genes, 18.6%	0.0415552
Glucose catabolic process	12 out of 199 genes, 6.0%	31 out of 837 genes, 3.7%	0.0427283
Actin filament-based process	12 out of 199 genes, 6.0%	31 out of 837 genes, 3.7%	0.0427283
Cellular calcium ion homeostasis	3 out of 199 genes, 1.5%	4 out of 837 genes, 0.5%	0.0437741
Regulation of muscle contraction	3 out of 199 genes, 1.5%	4 out of 837 genes, 0.5%	0.0437741
Calcium ion homeostasis	3 out of 199 genes, 1.5%	4 out of 837 genes, 0.5%	0.0437741
Cellular divalent inorganic cation homeostasis	3 out of 199 genes, 1.5%	4 out of 837 genes, 0.5%	0.0437741
Divalent inorganic cation homeostasis	3 out of 199 genes, 1.5%	4 out of 837 genes, 0.5%	0.0437741
Cellular developmental process	25 out of 199 genes, 12.6%	77 out of 837 genes, 9.2%	0.0439841
Purine ribonucleotide metabolic process	20 out of 199 genes, 10.1%	59 out of 837 genes, 7.0%	0.0448217
Ribonucleotide metabolic process	20 out of 199 genes, 10.1%	59 out of 837 genes, 7.0%	0.0448217
Ribose phosphate metabolic process	20 out of 199 genes, 10.1%	59 out of 837 genes, 7.0%	0.0448217
Nucleoside metabolic process	21 out of 199 genes, 10.6%	63 out of 837 genes, 7.5%	0.0480311
Glycosyl compound metabolic process	21 out of 199 genes, 10.6%	63 out of 837 genes, 7.5%	0.0480311
Purine nucleotide metabolic process	20 out of 199 genes, 10.1%	60 out of 837 genes, 7.2%	0.0531671
Ribonucleoside metabolic process	20 out of 199 genes, 10.1%	60 out of 837 genes, 7.2%	0.0531671
Purine nucleoside metabolic process	20 out of 199 genes, 10.1%	60 out of 837 genes, 7.2%	0.0531671
Purine ribonucleoside metabolic process	20 out of 199 genes, 10.1%	60 out of 837 genes, 7.2%	0.0531671
Glucose metabolic process	12 out of 199 genes, 6.0%	32 out of 837 genes, 3.8%	0.0543765
Hexose catabolic process	12 out of 199 genes, 6.0%	32 out of 837 genes, 3.8%	0.0543765
Single-organism carbohydrate catabolic process	12 out of 199 genes, 6.0%	32 out of 837 genes, 3.8%	0.0543765
Monosaccharide catabolic process	12 out of 199 genes, 6.0%	32 out of 837 genes, 3.8%	0.0543765
DNA double-strand break processing	2 out of 199 genes, 1.0%	2 out of 837 genes, 0.2%	0.0563101
DNA catabolic process, exonucleolytic	2 out of 199 genes, 1.0%	2 out of 837 genes, 0.2%	0.0563101
Fructose 6-phosphate metabolic process	2 out of 199 genes, 1.0%	2 out of 837 genes, 0.2%	0.0563101
Regulation of DNA repair	2 out of 199 genes, 1.0%	2 out of 837 genes, 0.2%	0.0563101
Postreplication repair	2 out of 199 genes, 1.0%	2 out of 837 genes, 0.2%	0.0563101
DNA catabolic process	2 out of 199 genes, 1.0%	2 out of 837 genes, 0.2%	0.0563101
Glycine metabolic process	2 out of 199 genes, 1.0%	2 out of 837 genes, 0.2%	0.0563101
Acyl-coa metabolic process	2 out of 199 genes, 1.0%	2 out of 837 genes, 0.2%	0.0563101
Response to mechanical stimulus	2 out of 199 genes, 1.0%	2 out of 837 genes, 0.2%	0.0563101
Negative regulation of organelle organization	2 out of 199 genes, 1.0%	2 out of 837 genes, 0.2%	0.0563101
Regulation of twitch skeletal muscle contraction	2 out of 199 genes, 1.0%	2 out of 837 genes, 0.2%	0.0563101
Regulation of skeletal muscle contraction	2 out of 199 genes, 1.0%	2 out of 837 genes, 0.2%	0.0563101
Oxygen transport	2 out of 199 genes, 1.0%	2 out of 837 genes, 0.2%	0.0563101
Photosynthesis	2 out of 199 genes, 1.0%	2 out of 837 genes, 0.2%	0.0563101
Photosynthesis, light reaction	2 out of 199 genes, 1.0%	2 out of 837 genes, 0.2%	0.0563101
Lamellipodium assembly	2 out of 199 genes, 1.0%	2 out of 837 genes, 0.2%	0.0563101
Regulation of actin filament depolymerization	2 out of 199 genes, 1.0%	2 out of 837 genes, 0.2%	0.0563101
Negative regulation of actin filament depolymerization	2 out of 199 genes, 1.0%	2 out of 837 genes, 0.2%	0.0563101
Negative regulation of actin filament polymerization	2 out of 199 genes, 1.0%	2 out of 837 genes, 0.2%	0.0563101
Regulation of fast-twitch skeletal muscle fiber contraction	2 out of 199 genes, 1.0%	2 out of 837 genes, 0.2%	0.0563101
Positive regulation of fast-twitch skeletal muscle fiber contraction	2 out of 199 genes, 1.0%	2 out of 837 genes, 0.2%	0.0563101
Negative regulation of protein polymerization	2 out of 199 genes, 1.0%	2 out of 837 genes, 0.2%	0.0563101
Thioester metabolic process	2 out of 199 genes, 1.0%	2 out of 837 genes, 0.2%	0.0563101
Thioester biosynthetic process	2 out of 199 genes, 1.0%	2 out of 837 genes, 0.2%	0.0563101
Negative regulation of protein complex disassembly	2 out of 199 genes, 1.0%	2 out of 837 genes, 0.2%	0.0563101
Positive regulation of DNA repair	2 out of 199 genes, 1.0%	2 out of 837 genes, 0.2%	0.0563101
Negative regulation of muscle contraction	2 out of 199 genes, 1.0%	2 out of 837 genes, 0.2%	0.0563101
Positive regulation of muscle contraction	2 out of 199 genes, 1.0%	2 out of 837 genes, 0.2%	0.0563101
Negative regulation of striated muscle contraction	2 out of 199 genes, 1.0%	2 out of 837 genes, 0.2%	0.0563101
Positive regulation of striated muscle contraction	2 out of 199 genes, 1.0%	2 out of 837 genes, 0.2%	0.0563101
Negative regulation of cytoskeleton organization	2 out of 199 genes, 1.0%	2 out of 837 genes, 0.2%	0.0563101
Actin filament capping	2 out of 199 genes, 1.0%	2 out of 837 genes, 0.2%	0.0563101
Acyl-coa biosynthetic process	2 out of 199 genes, 1.0%	2 out of 837 genes, 0.2%	0.0563101
Regulation of protein depolymerization	2 out of 199 genes, 1.0%	2 out of 837 genes, 0.2%	0.0563101
Negative regulation of protein depolymerization	2 out of 199 genes, 1.0%	2 out of 837 genes, 0.2%	0.0563101
Regulation of response to DNA damage stimulus	2 out of 199 genes, 1.0%	2 out of 837 genes, 0.2%	0.0563101
Positive regulation of response to DNA damage stimulus	2 out of 199 genes, 1.0%	2 out of 837 genes, 0.2%	0.0563101
Respiratory electron transport chain	4 out of 199 genes, 2.0%	7 out of 837 genes, 0.8%	0.0590199
Protein complex assembly	11 out of 199 genes, 5.5%	29 out of 837 genes, 3.5%	0.0595454
Protein complex biogenesis	11 out of 199 genes, 5.5%	29 out of 837 genes, 3.5%	0.0595454
Organonitrogen compound biosynthetic process	18 out of 199 genes, 9.0%	54 out of 837 genes, 6.5%	0.0651701
Monosaccharide metabolic process	12 out of 199 genes, 6.0%	33 out of 837 genes, 3.9%	0.0680029
Carbohydrate catabolic process	12 out of 199 genes, 6.0%	33 out of 837 genes, 3.9%	0.0680029
Hexose metabolic process	12 out of 199 genes, 6.0%	33 out of 837 genes, 3.9%	0.0680029
Cellular component morphogenesis	12 out of 199 genes, 6.0%	33 out of 837 genes, 3.9%	0.0680029
Nucleobase-containing compound biosynthetic process	17 out of 199 genes, 8.5%	51 out of 837 genes, 6.1%	0.0721793
Organic acid metabolic process	21 out of 199 genes, 10.6%	66 out of 837 genes, 7.9%	0.0765693
Oxoacid metabolic process	21 out of 199 genes, 10.6%	66 out of 837 genes, 7.9%	0.0765693
Anatomical structure morphogenesis	23 out of 199 genes, 11.6%	74 out of 837 genes, 8.8%	0.0827778
Somitogenesis	3 out of 199 genes, 1.5%	5 out of 837 genes, 0.6%	0.0904042
Malate metabolic process	3 out of 199 genes, 1.5%	5 out of 837 genes, 0.6%	0.0904042
One-carbon metabolic process	3 out of 199 genes, 1.5%	5 out of 837 genes, 0.6%	0.0904042
Cellular metal ion homeostasis	3 out of 199 genes, 1.5%	5 out of 837 genes, 0.6%	0.0904042
Cellular cation homeostasis	3 out of 199 genes, 1.5%	5 out of 837 genes, 0.6%	0.0904042
Segmentation	3 out of 199 genes, 1.5%	5 out of 837 genes, 0.6%	0.0904042
Detection of stimulus	3 out of 199 genes, 1.5%	5 out of 837 genes, 0.6%	0.0904042
Metal ion homeostasis	3 out of 199 genes, 1.5%	5 out of 837 genes, 0.6%	0.0904042
Somite development	3 out of 199 genes, 1.5%	5 out of 837 genes, 0.6%	0.0904042
Localization	46 out of 199 genes, 23.1%	164 out of 837 genes, 19.6%	0.0927635
Cellular ion homeostasis	4 out of 199 genes, 2.0%	8 out of 837 genes, 1.0%	0.0965403
Cellular chemical homeostasis	4 out of 199 genes, 2.0%	8 out of 837 genes, 1.0%	0.0965403
Carbohydrate derivative metabolic process	24 out of 199 genes, 12.1%	79 out of 837 genes, 9.4%	0.0970785
Carboxylic acid metabolic process	20 out of 199 genes, 10.1%	64 out of 837 genes, 7.6%	0.0975323
Purine-containing compound metabolic process	20 out of 199 genes, 10.1%	64 out of 837 genes, 7.6%	0.0975323
Aromatic compound biosynthetic process	17 out of 199 genes, 8.5%	54 out of 837 genes, 6.5%	0.114879
Heterocycle biosynthetic process	18 out of 199 genes, 9.0%	58 out of 837 genes, 6.9%	0.11927
Cellular macromolecular complex assembly	12 out of 199 genes, 6.0%	36 out of 837 genes, 4.3%	0.121368
Cell adhesion	5 out of 199 genes, 2.5%	12 out of 837 genes, 1.4%	0.13183
Biological adhesion	5 out of 199 genes, 2.5%	12 out of 837 genes, 1.4%	0.13183
Organic cyclic compound biosynthetic process	18 out of 199 genes, 9.0%	59 out of 837 genes, 7.0%	0.136119
Cellular component assembly	15 out of 199 genes, 7.5%	48 out of 837 genes, 5.7%	0.141048
Serine family amino acid metabolic process	2 out of 199 genes, 1.0%	3 out of 837 genes, 0.4%	0.14236
Response to biotic stimulus	2 out of 199 genes, 1.0%	3 out of 837 genes, 0.4%	0.14236
Negative regulation of protein complex assembly	2 out of 199 genes, 1.0%	3 out of 837 genes, 0.4%	0.14236
Positive regulation of defense response	2 out of 199 genes, 1.0%	3 out of 837 genes, 0.4%	0.14236
Cellular lipid catabolic process	2 out of 199 genes, 1.0%	3 out of 837 genes, 0.4%	0.14236
Positive regulation of DNA metabolic process	2 out of 199 genes, 1.0%	3 out of 837 genes, 0.4%	0.14236
Regulation of cell division	2 out of 199 genes, 1.0%	3 out of 837 genes, 0.4%	0.14236
Response to other organism	2 out of 199 genes, 1.0%	3 out of 837 genes, 0.4%	0.14236
Protein K63-linked ubiquitination	2 out of 199 genes, 1.0%	3 out of 837 genes, 0.4%	0.14236
Nucleic acid phosphodiester bond hydrolysis	2 out of 199 genes, 1.0%	3 out of 837 genes, 0.4%	0.14236
Methylation	4 out of 199 genes, 2.0%	9 out of 837 genes, 1.1%	0.142452
Monocarboxylic acid metabolic process	4 out of 199 genes, 2.0%	9 out of 837 genes, 1.1%	0.142452
Energy coupled proton transmembrane transport, against electrochemical gradient	3 out of 199 genes, 1.5%	6 out of 837 genes, 0.7%	0.149813
ATP hydrolysis coupled proton transport	3 out of 199 genes, 1.5%	6 out of 837 genes, 0.7%	0.149813
Plasma membrane ATP synthesis coupled proton transport	3 out of 199 genes, 1.5%	6 out of 837 genes, 0.7%	0.149813
Single-organism developmental process	37 out of 199 genes, 18.6%	134 out of 837 genes, 16.0%	0.152159
Organophosphate metabolic process	23 out of 199 genes, 11.6%	80 out of 837 genes, 9.6%	0.1678
Protein complex subunit organization	13 out of 199 genes, 6.5%	42 out of 837 genes, 5.0%	0.173704
Regulation of ion transport	5 out of 199 genes, 2.5%	13 out of 837 genes, 1.6%	0.174641
Carbohydrate metabolic process	17 out of 199 genes, 8.5%	58 out of 837 genes, 6.9%	0.191387
Cytoskeleton organization	12 out of 199 genes, 6.0%	39 out of 837 genes, 4.7%	0.193079
Response to hypoxia	4 out of 199 genes, 2.0%	10 out of 837 genes, 1.2%	0.195101
Response to decreased oxygen levels	4 out of 199 genes, 2.0%	10 out of 837 genes, 1.2%	0.195101
Ion homeostasis	4 out of 199 genes, 2.0%	10 out of 837 genes, 1.2%	0.195101
Response to oxygen levels	4 out of 199 genes, 2.0%	10 out of 837 genes, 1.2%	0.195101
Nucleoside phosphate metabolic process	21 out of 199 genes, 10.6%	74 out of 837 genes, 8.8%	0.201116
Nucleotide metabolic process	21 out of 199 genes, 10.6%	74 out of 837 genes, 8.8%	0.201116
Cellular component biogenesis	16 out of 199 genes, 8.0%	55 out of 837 genes, 6.6%	0.210872
Cellular nitrogen compound biosynthetic process	18 out of 199 genes, 9.0%	63 out of 837 genes, 7.5%	0.216205
Fatty acid metabolic process	3 out of 199 genes, 1.5%	7 out of 837 genes, 0.8%	0.217907
Calcium ion transport	3 out of 199 genes, 1.5%	7 out of 837 genes, 0.8%	0.217907
Coenzyme biosynthetic process	3 out of 199 genes, 1.5%	7 out of 837 genes, 0.8%	0.217907
Cation homeostasis	3 out of 199 genes, 1.5%	7 out of 837 genes, 0.8%	0.217907
Divalent metal ion transport	3 out of 199 genes, 1.5%	7 out of 837 genes, 0.8%	0.217907
Divalent inorganic cation transport	3 out of 199 genes, 1.5%	7 out of 837 genes, 0.8%	0.217907
Regulation of muscle system process	3 out of 199 genes, 1.5%	7 out of 837 genes, 0.8%	0.217907
Anatomical structure development	38 out of 199 genes, 19.1%	144 out of 837 genes, 17.2%	0.239409
Response to radiation	2 out of 199 genes, 1.0%	4 out of 837 genes, 0.5%	0.240946
Response to light stimulus	2 out of 199 genes, 1.0%	4 out of 837 genes, 0.5%	0.240946
Detection of external stimulus	2 out of 199 genes, 1.0%	4 out of 837 genes, 0.5%	0.240946
Detection of abiotic stimulus	2 out of 199 genes, 1.0%	4 out of 837 genes, 0.5%	0.240946
Detection of light stimulus	2 out of 199 genes, 1.0%	4 out of 837 genes, 0.5%	0.240946
Detection of visible light	2 out of 199 genes, 1.0%	4 out of 837 genes, 0.5%	0.240946
Lipid catabolic process	2 out of 199 genes, 1.0%	4 out of 837 genes, 0.5%	0.240946
Detection of stimulus involved in sensory perception	2 out of 199 genes, 1.0%	4 out of 837 genes, 0.5%	0.240946
Detection of light stimulus involved in visual perception	2 out of 199 genes, 1.0%	4 out of 837 genes, 0.5%	0.240946
Detection of light stimulus involved in sensory perception	2 out of 199 genes, 1.0%	4 out of 837 genes, 0.5%	0.240946
Regulation of DNA metabolic process	2 out of 199 genes, 1.0%	4 out of 837 genes, 0.5%	0.240946
Negative regulation of cellular component organization	2 out of 199 genes, 1.0%	4 out of 837 genes, 0.5%	0.240946
Positive regulation of multicellular organismal process	2 out of 199 genes, 1.0%	4 out of 837 genes, 0.5%	0.240946
Negative regulation of hydrolase activity	2 out of 199 genes, 1.0%	4 out of 837 genes, 0.5%	0.240946
Regulation of cellular response to stress	2 out of 199 genes, 1.0%	4 out of 837 genes, 0.5%	0.240946
Macromolecular complex assembly	12 out of 199 genes, 6.0%	41 out of 837 genes, 4.9%	0.249663
Single-organism carbohydrate metabolic process	13 out of 199 genes, 6.5%	45 out of 837 genes, 5.4%	0.25325
Nucleobase-containing small molecule metabolic process	22 out of 199 genes, 11.1%	81 out of 837 genes, 9.7%	0.265175
Developmental process	39 out of 199 genes, 19.6%	150 out of 837 genes, 17.9%	0.271588
Embryo development ending in birth or egg hatching	5 out of 199 genes, 2.5%	15 out of 837 genes, 1.8%	0.272508
Cellular homeostasis	6 out of 199 genes, 3.0%	19 out of 837 genes, 2.3%	0.285267
Protein peptidyl-prolyl isomerization	3 out of 199 genes, 1.5%	8 out of 837 genes, 1.0%	0.290728
Anterior/posterior pattern specification	3 out of 199 genes, 1.5%	8 out of 837 genes, 1.0%	0.290728
Peptidyl-proline modification	3 out of 199 genes, 1.5%	8 out of 837 genes, 1.0%	0.290728
Developmental growth	3 out of 199 genes, 1.5%	8 out of 837 genes, 1.0%	0.290728
Regulation of response to stress	3 out of 199 genes, 1.5%	8 out of 837 genes, 1.0%	0.290728
Wound healing	4 out of 199 genes, 2.0%	12 out of 837 genes, 1.4%	0.312953
Cellular carbohydrate metabolic process	4 out of 199 genes, 2.0%	12 out of 837 genes, 1.4%	0.312953
Regulation of localization	8 out of 199 genes, 4.0%	28 out of 837 genes, 3.3%	0.340343
Positive regulation of immune system process	2 out of 199 genes, 1.0%	5 out of 837 genes, 0.6%	0.341307
Oxidative phosphorylation	2 out of 199 genes, 1.0%	5 out of 837 genes, 0.6%	0.341307
Double-strand break repair	2 out of 199 genes, 1.0%	5 out of 837 genes, 0.6%	0.341307
Mitochondrial transport	2 out of 199 genes, 1.0%	5 out of 837 genes, 0.6%	0.341307
Blood coagulation	2 out of 199 genes, 1.0%	5 out of 837 genes, 0.6%	0.341307
Hemostasis	2 out of 199 genes, 1.0%	5 out of 837 genes, 0.6%	0.341307
Branched-chain amino acid metabolic process	2 out of 199 genes, 1.0%	5 out of 837 genes, 0.6%	0.341307
Regulation of cell morphogenesis	2 out of 199 genes, 1.0%	5 out of 837 genes, 0.6%	0.341307
Regulation of proteolysis	2 out of 199 genes, 1.0%	5 out of 837 genes, 0.6%	0.341307
Fin regeneration	2 out of 199 genes, 1.0%	5 out of 837 genes, 0.6%	0.341307
Regulation of defense response	2 out of 199 genes, 1.0%	5 out of 837 genes, 0.6%	0.341307
ATP synthesis coupled electron transport	2 out of 199 genes, 1.0%	5 out of 837 genes, 0.6%	0.341307
Single-organism behavior	2 out of 199 genes, 1.0%	5 out of 837 genes, 0.6%	0.341307
Sarcomere organization	2 out of 199 genes, 1.0%	5 out of 837 genes, 0.6%	0.341307
Coagulation	2 out of 199 genes, 1.0%	5 out of 837 genes, 0.6%	0.341307
Negative regulation of biological process	11 out of 199 genes, 5.5%	40 out of 837 genes, 4.8%	0.343795
Multicellular organismal process	38 out of 199 genes, 19.1%	151 out of 837 genes, 18.0%	0.363924
Single-multicellular organism process	38 out of 199 genes, 19.1%	151 out of 837 genes, 18.0%	0.363924
Heart process	3 out of 199 genes, 1.5%	9 out of 837 genes, 1.1%	0.364866
Regulation of anatomical structure morphogenesis	3 out of 199 genes, 1.5%	9 out of 837 genes, 1.1%	0.364866
Positive regulation of response to stimulus	3 out of 199 genes, 1.5%	9 out of 837 genes, 1.1%	0.364866
Cofactor biosynthetic process	3 out of 199 genes, 1.5%	9 out of 837 genes, 1.1%	0.364866
Heart contraction	3 out of 199 genes, 1.5%	9 out of 837 genes, 1.1%	0.364866
Macromolecular complex subunit organization	14 out of 199 genes, 7.0%	53 out of 837 genes, 6.3%	0.373491
Organonitrogen compound metabolic process	32 out of 199 genes, 16.1%	127 out of 837 genes, 15.2%	0.379101
Regulation of transport	6 out of 199 genes, 3.0%	22 out of 837 genes, 2.6%	0.429227
Response to external stimulus	4 out of 199 genes, 2.0%	14 out of 837 genes, 1.7%	0.435427
Cell projection organization	4 out of 199 genes, 2.0%	14 out of 837 genes, 1.7%	0.435427
Cellular lipid metabolic process	4 out of 199 genes, 2.0%	14 out of 837 genes, 1.7%	0.435427
Cell activation	2 out of 199 genes, 1.0%	6 out of 837 genes, 0.7%	0.437055
ATP catabolic process	2 out of 199 genes, 1.0%	6 out of 837 genes, 0.7%	0.437055
Sensory perception	2 out of 199 genes, 1.0%	6 out of 837 genes, 0.7%	0.437055
Visual perception	2 out of 199 genes, 1.0%	6 out of 837 genes, 0.7%	0.437055
Behavior	2 out of 199 genes, 1.0%	6 out of 837 genes, 0.7%	0.437055
Regulation of actin polymerization or depolymerization	2 out of 199 genes, 1.0%	6 out of 837 genes, 0.7%	0.437055
Regulation of actin filament length	2 out of 199 genes, 1.0%	6 out of 837 genes, 0.7%	0.437055
Regulation of actin filament polymerization	2 out of 199 genes, 1.0%	6 out of 837 genes, 0.7%	0.437055
Notochord development	2 out of 199 genes, 1.0%	6 out of 837 genes, 0.7%	0.437055
Secretion by cell	2 out of 199 genes, 1.0%	6 out of 837 genes, 0.7%	0.437055
Regulation of actin cytoskeleton organization	2 out of 199 genes, 1.0%	6 out of 837 genes, 0.7%	0.437055
Regulation of actin filament-based process	2 out of 199 genes, 1.0%	6 out of 837 genes, 0.7%	0.437055
Embryonic heart tube development	2 out of 199 genes, 1.0%	6 out of 837 genes, 0.7%	0.437055
Tissue regeneration	2 out of 199 genes, 1.0%	6 out of 837 genes, 0.7%	0.437055
Regulation of protein complex disassembly	2 out of 199 genes, 1.0%	6 out of 837 genes, 0.7%	0.437055
Regulation of body fluid levels	2 out of 199 genes, 1.0%	6 out of 837 genes, 0.7%	0.437055
Sensory perception of light stimulus	2 out of 199 genes, 1.0%	6 out of 837 genes, 0.7%	0.437055
Growth	3 out of 199 genes, 1.5%	10 out of 837 genes, 1.2%	0.437622
Regulation of cellular component biogenesis	3 out of 199 genes, 1.5%	10 out of 837 genes, 1.2%	0.437622
Small molecule catabolic process	3 out of 199 genes, 1.5%	10 out of 837 genes, 1.2%	0.437622
Single-organism catabolic process	3 out of 199 genes, 1.5%	10 out of 837 genes, 1.2%	0.437622
Response to stress	18 out of 199 genes, 9.0%	72 out of 837 genes, 8.6%	0.447787
Single-organism process	88 out of 199 genes, 44.2%	365 out of 837 genes, 43.6%	0.452385
Alpha-amino acid metabolic process	6 out of 199 genes, 3.0%	23 out of 837 genes, 2.7%	0.476973
Chemical homeostasis	4 out of 199 genes, 2.0%	15 out of 837 genes, 1.8%	0.494671
Regionalization	3 out of 199 genes, 1.5%	11 out of 837 genes, 1.3%	0.507013
Microtubule-based movement	3 out of 199 genes, 1.5%	11 out of 837 genes, 1.3%	0.507013
Viral infectious cycle	3 out of 199 genes, 1.5%	11 out of 837 genes, 1.3%	0.507013
Appendage development	3 out of 199 genes, 1.5%	11 out of 837 genes, 1.3%	0.507013
Protein polymerization	3 out of 199 genes, 1.5%	11 out of 837 genes, 1.3%	0.507013
Phosphorus metabolic process	33 out of 199 genes, 16.6%	138 out of 837 genes, 16.5%	0.521915
Single-organism cellular process	71 out of 199 genes, 35.7%	298 out of 837 genes, 35.6%	0.522001
Sulfur compound metabolic process	2 out of 199 genes, 1.0%	7 out of 837 genes, 0.8%	0.524714
Regeneration	2 out of 199 genes, 1.0%	7 out of 837 genes, 0.8%	0.524714
Regulation of protein polymerization	2 out of 199 genes, 1.0%	7 out of 837 genes, 0.8%	0.524714
Regulation of cellular component size	2 out of 199 genes, 1.0%	7 out of 837 genes, 0.8%	0.524714
Secretion	2 out of 199 genes, 1.0%	7 out of 837 genes, 0.8%	0.524714
Coenzyme metabolic process	4 out of 199 genes, 2.0%	16 out of 837 genes, 1.9%	0.551157
Response to wounding	4 out of 199 genes, 2.0%	16 out of 837 genes, 1.9%	0.551157
Nucleoside triphosphate catabolic process	7 out of 199 genes, 3.5%	29 out of 837 genes, 3.5%	0.555169
Purine nucleoside triphosphate catabolic process	7 out of 199 genes, 3.5%	29 out of 837 genes, 3.5%	0.555169
Ribonucleoside triphosphate catabolic process	7 out of 199 genes, 3.5%	29 out of 837 genes, 3.5%	0.555169
Purine ribonucleoside triphosphate catabolic process	7 out of 199 genes, 3.5%	29 out of 837 genes, 3.5%	0.555169
GTP metabolic process	6 out of 199 genes, 3.0%	25 out of 837 genes, 3.0%	0.568353
Circulatory system process	3 out of 199 genes, 1.5%	12 out of 837 genes, 1.4%	0.5717
Blood circulation	3 out of 199 genes, 1.5%	12 out of 837 genes, 1.4%	0.5717
Metal ion transport	3 out of 199 genes, 1.5%	12 out of 837 genes, 1.4%	0.5717
Regulation of organelle organization	3 out of 199 genes, 1.5%	12 out of 837 genes, 1.4%	0.5717
Tube development	3 out of 199 genes, 1.5%	12 out of 837 genes, 1.4%	0.5717
Regulation of biological quality	14 out of 199 genes, 7.0%	60 out of 837 genes, 7.2%	0.586264
Purine nucleotide catabolic process	7 out of 199 genes, 3.5%	30 out of 837 genes, 3.6%	0.595495
Purine ribonucleotide catabolic process	7 out of 199 genes, 3.5%	30 out of 837 genes, 3.6%	0.595495
Nucleotide catabolic process	7 out of 199 genes, 3.5%	30 out of 837 genes, 3.6%	0.595495
Ribonucleotide catabolic process	7 out of 199 genes, 3.5%	30 out of 837 genes, 3.6%	0.595495
Oxidoreduction coenzyme metabolic process	2 out of 199 genes, 1.0%	8 out of 837 genes, 1.0%	0.602709
Organic acid catabolic process	2 out of 199 genes, 1.0%	8 out of 837 genes, 1.0%	0.602709
Fin development	2 out of 199 genes, 1.0%	8 out of 837 genes, 1.0%	0.602709
Fin morphogenesis	2 out of 199 genes, 1.0%	8 out of 837 genes, 1.0%	0.602709
Carboxylic acid catabolic process	2 out of 199 genes, 1.0%	8 out of 837 genes, 1.0%	0.602709
Positive regulation of developmental process	2 out of 199 genes, 1.0%	8 out of 837 genes, 1.0%	0.602709
Regulation of anatomical structure size	2 out of 199 genes, 1.0%	8 out of 837 genes, 1.0%	0.602709
Heart development	4 out of 199 genes, 2.0%	17 out of 837 genes, 2.0%	0.604167
Neurological system process	4 out of 199 genes, 2.0%	17 out of 837 genes, 2.0%	0.604167
Organelle organization	15 out of 199 genes, 7.5%	65 out of 837 genes, 7.8%	0.605725
Translational elongation	6 out of 199 genes, 3.0%	26 out of 837 genes, 3.1%	0.611076
Nucleobase-containing compound catabolic process	11 out of 199 genes, 5.5%	48 out of 837 genes, 5.7%	0.615305
Peptidyl-amino acid modification	3 out of 199 genes, 1.5%	13 out of 837 genes, 1.6%	0.630883
Chordate embryonic development	3 out of 199 genes, 1.5%	13 out of 837 genes, 1.6%	0.630883
Regulation of system process	3 out of 199 genes, 1.5%	13 out of 837 genes, 1.6%	0.630883
Purine nucleoside catabolic process	7 out of 199 genes, 3.5%	31 out of 837 genes, 3.7%	0.63391
Nucleoside catabolic process	7 out of 199 genes, 3.5%	31 out of 837 genes, 3.7%	0.63391
Ribonucleoside catabolic process	7 out of 199 genes, 3.5%	31 out of 837 genes, 3.7%	0.63391
Purine ribonucleoside catabolic process	7 out of 199 genes, 3.5%	31 out of 837 genes, 3.7%	0.63391
Nucleoside phosphate catabolic process	7 out of 199 genes, 3.5%	31 out of 837 genes, 3.7%	0.63391
Glycosyl compound catabolic process	7 out of 199 genes, 3.5%	31 out of 837 genes, 3.7%	0.63391
Regulation of multicellular organismal process	6 out of 199 genes, 3.0%	27 out of 837 genes, 3.2%	0.651384
Phosphate-containing compound metabolic process	31 out of 199 genes, 15.6%	136 out of 837 genes, 16.2%	0.65269
Regulation of developmental process	4 out of 199 genes, 2.0%	18 out of 837 genes, 2.2%	0.653228
Cofactor metabolic process	4 out of 199 genes, 2.0%	18 out of 837 genes, 2.2%	0.653228
Metabolic process	134 out of 199 genes, 67.3%	571 out of 837 genes, 68.2%	0.654778
Purine-containing compound catabolic process	7 out of 199 genes, 3.5%	32 out of 837 genes, 3.8%	0.670197
Regulation of immune system process	2 out of 199 genes, 1.0%	9 out of 837 genes, 1.1%	0.670664
Energy reserve metabolic process	2 out of 199 genes, 1.0%	9 out of 837 genes, 1.1%	0.670664
Glutamine family amino acid metabolic process	2 out of 199 genes, 1.0%	9 out of 837 genes, 1.1%	0.670664
Regulation of protein complex assembly	2 out of 199 genes, 1.0%	9 out of 837 genes, 1.1%	0.670664
GTP catabolic process	5 out of 199 genes, 2.5%	23 out of 837 genes, 2.7%	0.672266
Morphogenesis of an epithelium	3 out of 199 genes, 1.5%	14 out of 837 genes, 1.7%	0.684189
Alpha-amino acid biosynthetic process	3 out of 199 genes, 1.5%	14 out of 837 genes, 1.7%	0.684189
Cellular amino acid metabolic process	10 out of 199 genes, 5.0%	46 out of 837 genes, 5.5%	0.68796
Guanosine-containing compound metabolic process	6 out of 199 genes, 3.0%	28 out of 837 genes, 3.3%	0.689066
Lipid metabolic process	4 out of 199 genes, 2.0%	19 out of 837 genes, 2.3%	0.698084
Aromatic compound catabolic process	11 out of 199 genes, 5.5%	51 out of 837 genes, 6.1%	0.702799
Organophosphate catabolic process	7 out of 199 genes, 3.5%	33 out of 837 genes, 3.9%	0.704206
Carbohydrate derivative catabolic process	7 out of 199 genes, 3.5%	33 out of 837 genes, 3.9%	0.704206
Regulation of response to stimulus	5 out of 199 genes, 2.5%	24 out of 837 genes, 2.9%	0.71141
Guanosine-containing compound catabolic process	5 out of 199 genes, 2.5%	24 out of 837 genes, 2.9%	0.71141
Cellular component organization	26 out of 199 genes, 13.1%	118 out of 837 genes, 14.1%	0.72116
Cardiovascular system development	6 out of 199 genes, 3.0%	29 out of 837 genes, 3.5%	0.723995
Circulatory system development	6 out of 199 genes, 3.0%	29 out of 837 genes, 3.5%	0.723995
Protein polyubiquitination	2 out of 199 genes, 1.0%	10 out of 837 genes, 1.2%	0.728925
DNA repair	2 out of 199 genes, 1.0%	10 out of 837 genes, 1.2%	0.728925
Translational termination	2 out of 199 genes, 1.0%	10 out of 837 genes, 1.2%	0.728925
Protein dephosphorylation	2 out of 199 genes, 1.0%	10 out of 837 genes, 1.2%	0.728925
Cell-cell signaling	2 out of 199 genes, 1.0%	10 out of 837 genes, 1.2%	0.728925
Dephosphorylation	2 out of 199 genes, 1.0%	10 out of 837 genes, 1.2%	0.728925
Viral genome expression	2 out of 199 genes, 1.0%	10 out of 837 genes, 1.2%	0.728925
Viral transcription	2 out of 199 genes, 1.0%	10 out of 837 genes, 1.2%	0.728925
Regulation of cellular catabolic process	2 out of 199 genes, 1.0%	10 out of 837 genes, 1.2%	0.728925
Macromolecular complex disassembly	2 out of 199 genes, 1.0%	10 out of 837 genes, 1.2%	0.728925
Appendage morphogenesis	2 out of 199 genes, 1.0%	10 out of 837 genes, 1.2%	0.728925
Protein complex disassembly	2 out of 199 genes, 1.0%	10 out of 837 genes, 1.2%	0.728925
Cellular protein complex disassembly	2 out of 199 genes, 1.0%	10 out of 837 genes, 1.2%	0.728925
Positive regulation of cellular component organization	2 out of 199 genes, 1.0%	10 out of 837 genes, 1.2%	0.728925
Regulation of hydrolase activity	2 out of 199 genes, 1.0%	10 out of 837 genes, 1.2%	0.728925
Regulation of cytoskeleton organization	2 out of 199 genes, 1.0%	10 out of 837 genes, 1.2%	0.728925
Regulation of cellular localization	2 out of 199 genes, 1.0%	10 out of 837 genes, 1.2%	0.728925
Microtubule-based process	3 out of 199 genes, 1.5%	15 out of 837 genes, 1.8%	0.731568
Central nervous system development	3 out of 199 genes, 1.5%	15 out of 837 genes, 1.8%	0.731568
Cellular process involved in reproduction	3 out of 199 genes, 1.5%	15 out of 837 genes, 1.8%	0.731568
Establishment of protein localization to organelle	3 out of 199 genes, 1.5%	15 out of 837 genes, 1.8%	0.731568
Homeostatic process	7 out of 199 genes, 3.5%	34 out of 837 genes, 4.1%	0.735846
Negative regulation of cellular process	7 out of 199 genes, 3.5%	34 out of 837 genes, 4.1%	0.735846
Neurogenesis	5 out of 199 genes, 2.5%	25 out of 837 genes, 3.0%	0.747175
Regulation of cellular component organization	5 out of 199 genes, 2.5%	25 out of 837 genes, 3.0%	0.747175
Cellular nitrogen compound catabolic process	11 out of 199 genes, 5.5%	53 out of 837 genes, 6.3%	0.75384
Heterocycle catabolic process	11 out of 199 genes, 5.5%	53 out of 837 genes, 6.3%	0.75384
Organic cyclic compound catabolic process	11 out of 199 genes, 5.5%	53 out of 837 genes, 6.3%	0.75384
Nervous system development	7 out of 199 genes, 3.5%	35 out of 837 genes, 4.2%	0.76508
Response to chemical stimulus	7 out of 199 genes, 3.5%	35 out of 837 genes, 4.2%	0.76508
Protein ubiquitination	3 out of 199 genes, 1.5%	16 out of 837 genes, 1.9%	0.773202
Viral reproductive process	3 out of 199 genes, 1.5%	16 out of 837 genes, 1.9%	0.773202
Multi-organism reproductive process	3 out of 199 genes, 1.5%	16 out of 837 genes, 1.9%	0.773202
Organonitrogen compound catabolic process	8 out of 199 genes, 4.0%	40 out of 837 genes, 4.8%	0.773874
Protein targeting to membrane	2 out of 199 genes, 1.0%	11 out of 837 genes, 1.3%	0.778238
Cotranslational protein targeting to membrane	2 out of 199 genes, 1.0%	11 out of 837 genes, 1.3%	0.778238
SRP-dependent cotranslational protein targeting to membrane	2 out of 199 genes, 1.0%	11 out of 837 genes, 1.3%	0.778238
Transmission of nerve impulse	2 out of 199 genes, 1.0%	11 out of 837 genes, 1.3%	0.778238
Multicellular organismal signaling	2 out of 199 genes, 1.0%	11 out of 837 genes, 1.3%	0.778238
Negative regulation of catalytic activity	2 out of 199 genes, 1.0%	11 out of 837 genes, 1.3%	0.778238
Negative regulation of molecular function	2 out of 199 genes, 1.0%	11 out of 837 genes, 1.3%	0.778238
Protein targeting to ER	2 out of 199 genes, 1.0%	11 out of 837 genes, 1.3%	0.778238
Cell redox homeostasis	2 out of 199 genes, 1.0%	11 out of 837 genes, 1.3%	0.778238
Blood vessel morphogenesis	2 out of 199 genes, 1.0%	11 out of 837 genes, 1.3%	0.778238
Protein localization to endoplasmic reticulum	2 out of 199 genes, 1.0%	11 out of 837 genes, 1.3%	0.778238
Establishment of protein localization to endoplasmic reticulum	2 out of 199 genes, 1.0%	11 out of 837 genes, 1.3%	0.778238
Reproduction	5 out of 199 genes, 2.5%	26 out of 837 genes, 3.1%	0.779579
Response to stimulus	31 out of 199 genes, 15.6%	144 out of 837 genes, 17.2%	0.787952
Cellular component organization or biogenesis	26 out of 199 genes, 13.1%	122 out of 837 genes, 14.6%	0.788601
Embryo development	10 out of 199 genes, 5.0%	50 out of 837 genes, 6.0%	0.790688
Organic substance catabolic process	27 out of 199 genes, 13.6%	127 out of 837 genes, 15.2%	0.797273
Catabolic process	28 out of 199 genes, 14.1%	132 out of 837 genes, 15.8%	0.805582
Small molecule biosynthetic process	4 out of 199 genes, 2.0%	22 out of 837 genes, 2.6%	0.807251
Embryonic organ development	4 out of 199 genes, 2.0%	22 out of 837 genes, 2.6%	0.807251
Generation of neurons	4 out of 199 genes, 2.0%	22 out of 837 genes, 2.6%	0.807251
Cellular amino acid biosynthetic process	3 out of 199 genes, 1.5%	17 out of 837 genes, 2.0%	0.809424
Epithelium development	3 out of 199 genes, 1.5%	17 out of 837 genes, 2.0%	0.809424
Cellular component disassembly	2 out of 199 genes, 1.0%	12 out of 837 genes, 1.4%	0.819546
Cell part morphogenesis	2 out of 199 genes, 1.0%	12 out of 837 genes, 1.4%	0.819546
Positive regulation of nucleobase-containing compound metabolic process	2 out of 199 genes, 1.0%	12 out of 837 genes, 1.4%	0.819546
Cell projection morphogenesis	2 out of 199 genes, 1.0%	12 out of 837 genes, 1.4%	0.819546
Regulation of multicellular organismal development	2 out of 199 genes, 1.0%	12 out of 837 genes, 1.4%	0.819546
Positive regulation of biological process	9 out of 199 genes, 4.5%	47 out of 837 genes, 5.6%	0.826532
Reproductive process	4 out of 199 genes, 2.0%	23 out of 837 genes, 2.7%	0.835669
Single-organism biosynthetic process	4 out of 199 genes, 2.0%	23 out of 837 genes, 2.7%	0.835669
Multi-organism process	4 out of 199 genes, 2.0%	23 out of 837 genes, 2.7%	0.835669
Protein targeting	3 out of 199 genes, 1.5%	18 out of 837 genes, 2.2%	0.840663
Response to DNA damage stimulus	3 out of 199 genes, 1.5%	18 out of 837 genes, 2.2%	0.840663
Nitrogen compound metabolic process	38 out of 199 genes, 19.1%	179 out of 837 genes, 21.4%	0.841763
Nuclear-transcribed mrna catabolic process, nonsense-mediated decay	2 out of 199 genes, 1.0%	13 out of 837 genes, 1.6%	0.853849
Chromatin organization	2 out of 199 genes, 1.0%	13 out of 837 genes, 1.6%	0.853849
Brain development	2 out of 199 genes, 1.0%	13 out of 837 genes, 1.6%	0.853849
Negative regulation of signal transduction	2 out of 199 genes, 1.0%	13 out of 837 genes, 1.6%	0.853849
Carbohydrate biosynthetic process	2 out of 199 genes, 1.0%	13 out of 837 genes, 1.6%	0.853849
Negative regulation of response to stimulus	2 out of 199 genes, 1.0%	13 out of 837 genes, 1.6%	0.853849
Small gtpase mediated signal transduction	4 out of 199 genes, 2.0%	24 out of 837 genes, 2.9%	0.860521
Pattern specification process	3 out of 199 genes, 1.5%	19 out of 837 genes, 2.3%	0.867396
Tissue morphogenesis	3 out of 199 genes, 1.5%	19 out of 837 genes, 2.3%	0.867396
Cellular response to stress	4 out of 199 genes, 2.0%	25 out of 837 genes, 3.0%	0.88211
Cell morphogenesis	2 out of 199 genes, 1.0%	14 out of 837 genes, 1.7%	0.882125
Nuclear-transcribed mrna catabolic process	2 out of 199 genes, 1.0%	14 out of 837 genes, 1.7%	0.882125
Blood vessel development	2 out of 199 genes, 1.0%	14 out of 837 genes, 1.7%	0.882125
RNA catabolic process	2 out of 199 genes, 1.0%	14 out of 837 genes, 1.7%	0.882125
Mrna catabolic process	2 out of 199 genes, 1.0%	14 out of 837 genes, 1.7%	0.882125
Regulation of catabolic process	2 out of 199 genes, 1.0%	14 out of 837 genes, 1.7%	0.882125
Negative regulation of cell communication	2 out of 199 genes, 1.0%	14 out of 837 genes, 1.7%	0.882125
Negative regulation of signaling	2 out of 199 genes, 1.0%	14 out of 837 genes, 1.7%	0.882125
Neuron development	2 out of 199 genes, 1.0%	14 out of 837 genes, 1.7%	0.882125
DNA metabolic process	3 out of 199 genes, 1.5%	20 out of 837 genes, 2.4%	0.890116
Response to organic substance	3 out of 199 genes, 1.5%	20 out of 837 genes, 2.4%	0.890116
Viral reproduction	3 out of 199 genes, 1.5%	20 out of 837 genes, 2.4%	0.890116
Organic acid biosynthetic process	3 out of 199 genes, 1.5%	20 out of 837 genes, 2.4%	0.890116
Neuron differentiation	3 out of 199 genes, 1.5%	20 out of 837 genes, 2.4%	0.890116
Protein modification by small protein conjugation	3 out of 199 genes, 1.5%	20 out of 837 genes, 2.4%	0.890116
Protein localization to organelle	3 out of 199 genes, 1.5%	20 out of 837 genes, 2.4%	0.890116
Multi-organism cellular process	3 out of 199 genes, 1.5%	20 out of 837 genes, 2.4%	0.890116
Carboxylic acid biosynthetic process	3 out of 199 genes, 1.5%	20 out of 837 genes, 2.4%	0.890116
RNA biosynthetic process	2 out of 199 genes, 1.0%	15 out of 837 genes, 1.8%	0.905288
Positive regulation of nitrogen compound metabolic process	2 out of 199 genes, 1.0%	15 out of 837 genes, 1.8%	0.905288
Chromosome organization	2 out of 199 genes, 1.0%	15 out of 837 genes, 1.8%	0.905288
Cellular component movement	3 out of 199 genes, 1.5%	21 out of 837 genes, 2.5%	0.909304
Nucleobase-containing compound metabolic process	28 out of 199 genes, 14.1%	142 out of 837 genes, 17.0%	0.914087
Regulation of cell communication	4 out of 199 genes, 2.0%	27 out of 837 genes, 3.2%	0.916759
Regulation of signaling	4 out of 199 genes, 2.0%	27 out of 837 genes, 3.2%	0.916759
Cellular process	144 out of 199 genes, 72.4%	635 out of 837 genes, 75.9%	0.920791
Vasculature development	2 out of 199 genes, 1.0%	16 out of 837 genes, 1.9%	0.924157
Positive regulation of cellular protein metabolic process	2 out of 199 genes, 1.0%	16 out of 837 genes, 1.9%	0.924157
Organ morphogenesis	3 out of 199 genes, 1.5%	22 out of 837 genes, 2.6%	0.925417
Regulation of signal transduction	3 out of 199 genes, 1.5%	22 out of 837 genes, 2.6%	0.925417
Protein modification by small protein conjugation or removal	3 out of 199 genes, 1.5%	22 out of 837 genes, 2.6%	0.925417
Organic substance transport	11 out of 199 genes, 5.5%	64 out of 837 genes, 7.6%	0.929385
Intracellular signal transduction	6 out of 199 genes, 3.0%	39 out of 837 genes, 4.7%	0.932992
Cellular metabolic process	99 out of 199 genes, 49.7%	454 out of 837 genes, 54.2%	0.937905
Phosphorylation	9 out of 199 genes, 4.5%	55 out of 837 genes, 6.6%	0.938121
Heterocycle metabolic process	29 out of 199 genes, 14.6%	152 out of 837 genes, 18.2%	0.948474
Cytoplasmic transport	3 out of 199 genes, 1.5%	24 out of 837 genes, 2.9%	0.950074
Positive regulation of protein metabolic process	2 out of 199 genes, 1.0%	18 out of 837 genes, 2.2%	0.951804
Protein folding	5 out of 199 genes, 2.5%	36 out of 837 genes, 4.3%	0.955166
Organic cyclic compound metabolic process	29 out of 199 genes, 14.6%	154 out of 837 genes, 18.4%	0.957793
Cellular catabolic process	16 out of 199 genes, 8.0%	93 out of 837 genes, 11.1%	0.959852
Intracellular protein transport	4 out of 199 genes, 2.0%	31 out of 837 genes, 3.7%	0.960174
Cellular aromatic compound metabolic process	28 out of 199 genes, 14.1%	150 out of 837 genes, 17.9%	0.960419
Protein transport	8 out of 199 genes, 4.0%	53 out of 837 genes, 6.3%	0.961111
Establishment of protein localization	8 out of 199 genes, 4.0%	53 out of 837 genes, 6.3%	0.961111
Muscle organ development	2 out of 199 genes, 1.0%	19 out of 837 genes, 2.3%	0.961734
Cellular response to chemical stimulus	2 out of 199 genes, 1.0%	19 out of 837 genes, 2.3%	0.961734
Cellular protein localization	5 out of 199 genes, 2.5%	37 out of 837 genes, 4.4%	0.962464
Cellular macromolecule localization	5 out of 199 genes, 2.5%	37 out of 837 genes, 4.4%	0.962464
Multicellular organismal development	21 out of 199 genes, 10.6%	118 out of 837 genes, 14.1%	0.964025
Protein localization	9 out of 199 genes, 4.5%	60 out of 837 genes, 7.2%	0.970292
Cellular nitrogen compound metabolic process	29 out of 199 genes, 14.6%	158 out of 837 genes, 18.9%	0.972217
Organ development	13 out of 199 genes, 6.5%	81 out of 837 genes, 9.7%	0.972276
Establishment of localization in cell	7 out of 199 genes, 3.5%	50 out of 837 genes, 6.0%	0.973297
Macromolecule localization	10 out of 199 genes, 5.0%	66 out of 837 genes, 7.9%	0.973599
Sensory organ development	2 out of 199 genes, 1.0%	21 out of 837 genes, 2.5%	0.976048
Regulation of catalytic activity	3 out of 199 genes, 1.5%	28 out of 837 genes, 3.3%	0.978401
System development	16 out of 199 genes, 8.0%	98 out of 837 genes, 11.7%	0.978823
Translational initiation	2 out of 199 genes, 1.0%	22 out of 837 genes, 2.6%	0.981111
Mrna metabolic process	2 out of 199 genes, 1.0%	22 out of 837 genes, 2.6%	0.981111
Regulation of protein metabolic process	4 out of 199 genes, 2.0%	35 out of 837 genes, 4.2%	0.981814
Tissue development	6 out of 199 genes, 3.0%	47 out of 837 genes, 5.6%	0.982865
Vesicle-mediated transport	2 out of 199 genes, 1.0%	23 out of 837 genes, 2.7%	0.985133
Embryonic morphogenesis	2 out of 199 genes, 1.0%	23 out of 837 genes, 2.7%	0.985133
Immune system process	4 out of 199 genes, 2.0%	36 out of 837 genes, 4.3%	0.985145
Intracellular transport	5 out of 199 genes, 2.5%	42 out of 837 genes, 5.0%	0.985169
Regulation of cellular protein metabolic process	3 out of 199 genes, 1.5%	30 out of 837 genes, 3.6%	0.986007
Cellular localization	7 out of 199 genes, 3.5%	54 out of 837 genes, 6.5%	0.98656
Cellular biosynthetic process	31 out of 199 genes, 15.6%	174 out of 837 genes, 20.8%	0.986793
Biosynthetic process	34 out of 199 genes, 17.1%	188 out of 837 genes, 22.5%	0.986794
Positive regulation of macromolecule metabolic process	2 out of 199 genes, 1.0%	24 out of 837 genes, 2.9%	0.988321
Regulation of molecular function	3 out of 199 genes, 1.5%	32 out of 837 genes, 3.8%	0.991014
Organic substance biosynthetic process	32 out of 199 genes, 16.1%	183 out of 837 genes, 21.9%	0.992068
Ubiquitin-dependent protein catabolic process	2 out of 199 genes, 1.0%	26 out of 837 genes, 3.1%	0.992829
Cell cycle	2 out of 199 genes, 1.0%	26 out of 837 genes, 3.1%	0.992829
Modification-dependent protein catabolic process	2 out of 199 genes, 1.0%	27 out of 837 genes, 3.2%	0.994394
Modification-dependent macromolecule catabolic process	2 out of 199 genes, 1.0%	27 out of 837 genes, 3.2%	0.994394
Cellular macromolecule catabolic process	5 out of 199 genes, 2.5%	47 out of 837 genes, 5.6%	0.994475
Positive regulation of cellular process	4 out of 199 genes, 2.0%	41 out of 837 genes, 4.9%	0.994775
Proteolysis	8 out of 199 genes, 4.0%	65 out of 837 genes, 7.8%	0.994839
Positive regulation of cellular metabolic process	2 out of 199 genes, 1.0%	28 out of 837 genes, 3.3%	0.995624
Macromolecule catabolic process	5 out of 199 genes, 2.5%	49 out of 837 genes, 5.9%	0.996331
Regulation of nucleobase-containing compound metabolic process	3 out of 199 genes, 1.5%	36 out of 837 genes, 4.3%	0.99638
Positive regulation of metabolic process	2 out of 199 genes, 1.0%	29 out of 837 genes, 3.5%	0.996589
Regulation of RNA metabolic process	2 out of 199 genes, 1.0%	29 out of 837 genes, 3.5%	0.996589
Cellular protein modification process	10 out of 199 genes, 5.0%	79 out of 837 genes, 9.4%	0.996847
Protein modification process	10 out of 199 genes, 5.0%	79 out of 837 genes, 9.4%	0.996847
Regulation of biological process	29 out of 199 genes, 14.6%	176 out of 837 genes, 21.0%	0.996876
Biological regulation	32 out of 199 genes, 16.1%	191 out of 837 genes, 22.8%	0.997127
Regulation of macromolecule biosynthetic process	3 out of 199 genes, 1.5%	38 out of 837 genes, 4.5%	0.997727
Regulation of cellular macromolecule biosynthetic process	3 out of 199 genes, 1.5%	38 out of 837 genes, 4.5%	0.997727
Macromolecule modification	10 out of 199 genes, 5.0%	81 out of 837 genes, 9.7%	0.997791
Signaling	8 out of 199 genes, 4.0%	70 out of 837 genes, 8.4%	0.997961
Single organism signaling	8 out of 199 genes, 4.0%	70 out of 837 genes, 8.4%	0.997961
Regulation of macromolecule metabolic process	6 out of 199 genes, 3.0%	59 out of 837 genes, 7.0%	0.998321
Cell communication	8 out of 199 genes, 4.0%	73 out of 837 genes, 8.7%	0.998857
Regulation of biosynthetic process	3 out of 199 genes, 1.5%	41 out of 837 genes, 4.9%	0.998882
Regulation of gene expression	3 out of 199 genes, 1.5%	41 out of 837 genes, 4.9%	0.998882
Regulation of cellular biosynthetic process	3 out of 199 genes, 1.5%	41 out of 837 genes, 4.9%	0.998882
Cellular protein catabolic process	2 out of 199 genes, 1.0%	34 out of 837 genes, 4.1%	0.999038
Proteolysis involved in cellular protein catabolic process	2 out of 199 genes, 1.0%	34 out of 837 genes, 4.1%	0.999038
Regulation of primary metabolic process	6 out of 199 genes, 3.0%	62 out of 837 genes, 7.4%	0.999099
Regulation of cellular metabolic process	6 out of 199 genes, 3.0%	63 out of 837 genes, 7.5%	0.99927
Regulation of nitrogen compound metabolic process	3 out of 199 genes, 1.5%	43 out of 837 genes, 5.1%	0.999308
Primary metabolic process	86 out of 199 genes, 43.2%	443 out of 837 genes, 52.9%	0.999369
Protein catabolic process	2 out of 199 genes, 1.0%	36 out of 837 genes, 4.3%	0.999425
Regulation of metabolic process	7 out of 199 genes, 3.5%	71 out of 837 genes, 8.5%	0.999495
Cellular response to stimulus	9 out of 199 genes, 4.5%	84 out of 837 genes, 10.0%	0.999579
Signal transduction	6 out of 199 genes, 3.0%	66 out of 837 genes, 7.9%	0.999616
Organic substance metabolic process	87 out of 199 genes, 43.7%	454 out of 837 genes, 54.2%	0.999759
Regulation of cellular process	21 out of 199 genes, 10.6%	156 out of 837 genes, 18.6%	0.999857
Nucleic acid metabolic process	5 out of 199 genes, 2.5%	64 out of 837 genes, 7.6%	0.999863
Translation	9 out of 199 genes, 4.5%	92 out of 837 genes, 11.0%	0.999918
RNA metabolic process	2 out of 199 genes, 1.0%	45 out of 837 genes, 5.4%	0.999946
Cellular macromolecule biosynthetic process	10 out of 199 genes, 5.0%	111 out of 837 genes, 13.3%	0.999995
Macromolecule biosynthetic process	10 out of 199 genes, 5.0%	113 out of 837 genes, 13.5%	0.999997
Gene expression	9 out of 199 genes, 4.5%	109 out of 837 genes, 13.0%	0.999998
Protein metabolic process	30 out of 199 genes, 15.1%	254 out of 837 genes, 30.3%	1
Cellular protein metabolic process	23 out of 199 genes, 11.6%	218 out of 837 genes, 26.0%	1
Cellular macromolecule metabolic process	26 out of 199 genes, 13.1%	251 out of 837 genes, 30.0%	1
Macromolecule metabolic process	32 out of 199 genes, 16.1%	285 out of 837 genes, 34.1%	1
